# Supplementary material for: TaPP2C-a5 fine-tunes wheat seed dormancy and germination with a Triticeae-specific, alternatively spliced transcript
Source: J Adv Res. 2025 May 8;80:79–93. doi: 10.1016/j.jare.2025.05.007 (PMC12869235; doi:10.1016/j.jare.2025.05.007)
Supplement: Supplementary Data 2 [file mmc2.xlsx]

## Sheet: Table S1
Table S1. Primers used in the present study.
Primer name	Primer sequence (5' to 3')	Prime purpose	Plasmid
qTaactin-F	AGTGGAGGTTCATCCATGTTTCCT	qRT-PCR	N.S.
qTaactin-R	CACTGTATTTCCTTTCAGGTGGTG	qRT-PCR	N.S.
qTaPP2C-a5.1-F	GGGAGTGCTCGCAACTTCG	qRT-PCR	N.S.
qTaPP2C-a5.1-R	GGACACCACATCCCACAGG	qRT-PCR	N.S.
qTaPP2C-a5.2-F	CCGACCACAAGGAGACTATT	qRT-PCR	N.S.
qTaPP2C-a5.2-R	GGACACCACATCCCACAGG	qRT-PCR	N.S.
qTaPP2C-a5.2-F2	AGCAGACGGTGGGCTCCACC	qRT-PCR	pAHC25
qTaPP2C-a5.2-R2	GTAATAGTCTCCTTGTGGTCGG	qRT-PCR	pAHC25
qTaABI5-F	CAACCTAGCCCGGCAGGAGT	qRT-PCR	N.S.
qTaABI5-R	CAACCGGTGGCTGGACAGGA	qRT-PCR	N.S.
qTdPP2C-a5.1-F	GGGAGTGCTCGCAACTTCG	qRT-PCR	N.S.
qTdPP2C-a5.1-R	GGACACCACATCCCACAGG	qRT-PCR	N.S.
qTdPP2C-a5.2-F	CCGACCACAAGGAGACTATT	qRT-PCR	N.S.
qTdPP2C-a5.2-R	GGACACCACATCCCACAGG	qRT-PCR	N.S.
qTaNCED1-F	GCCAAGCACTCGTCGGAGATGA	qRT-PCR	N.S.
qTaNCED1-R	TGGTCGTCCGTGTCGTTGAAGA	qRT-PCR	N.S.
qTaNCED2-F	GGACTGCTTCTGCTTCCACCTC	qRT-PCR	N.S.
qTaNCED2-R	AGTTCACCATGCCGACCTCCA	qRT-PCR	N.S.
qTaABA8'OH1-F	AGTGCTACCTGACGCTGGAGAA	qRT-PCR	N.S.
qTaABA8'OH1-R	GTCGCCGAGGAACTTGACCATC	qRT-PCR	N.S.
qTaABA8'OH2-F	GGTGATGCCGCTCTTCAGGAA	qRT-PCR	N.S.
qTaABA8'OH2-R	CGTCGCTCGATCCAACAACCTC	qRT-PCR	N.S.
F1	TTCTCTCCGGCGAAGGAAAT	gene cloning	pMD18-T
R1	TAACTACAACCATCCCAGCGAA	gene cloning	pMD18-T
F2	CATCGTCGTCGCGAACTGC	gene cloning	N.S.
F3	CGACCACAAGCCAGACCG	gene cloning	N.S.
F4	CCGACCACAAGGAGACTATT	gene cloning	N.S.
R2	GGACACCACATCCCACAGG	gene cloning	N.S.
OsF2	CATCGTCGTCGCCAACTGC	gene cloning	N.S.
OsF3	CGACCACAAGCCAGACAGA	gene cloning	N.S.
OsF4	CCGACCACAAGGAGACTATTA	gene cloning	N.S.
OsR2	GGATACCACATCCCACAGC	gene cloning	N.S.
TaPP2C-a5.1-F	aacacgggggactctagaATGAGCAGCGAGACGAGCAA	sub-cellular Localization	pBI121-GFP
TaPP2C-a5.1-R	cttgctcaccatggatccCCACCTGCGGTTTTCTTTG	sub-cellular Localization	pBI121-GFP
TaPP2C-a5.2-F	aacacgggggactctagaATGAGCAGCGAGACGAGCAA	sub-cellular Localization	pBI121-GFP
TaPP2C-a5.2-R	cttgctcaccatggatccGGTAATAGTCTCCTTGTGGT	sub-cellular Localization	pBI121-GFP
A-TaPP2C-a5.1/a5.2-F	CCAGATTACGCTCATATGATGAGCAGCGAGACGAGCAA	Yeast two‑hybrid assay	pGADT7
A-TaPP2C-a5.1/a5.2-R	CCCACCCGGGTGGAATTCCTACCACCTGCGGTTTTCTTTG	Yeast two‑hybrid assay	pGADT7
A-TaPP2C-a5-E1E2-F	CCAGATTACGCTCATATGATGAGCAGCGAGACGAGCAA	Yeast two‑hybrid assay	pGADT7
A-TaPP2C-a5-E1E2-R	CCCACCCGGGTGGAATTCCTAGATTGACCTCGAAGTTGCG	Yeast two‑hybrid assay	pGADT7
A-TaPP2C-a5-E2E3-F	CCAGATTACGCTCATATGATGCCAGACCGACCTGACGAAATG	Yeast two‑hybrid assay	pGADT7
A-TaPP2C-a5-E2E3-R	CCCACCCGGGTGGAATTCCTACCACCTGCGGTTTTCTTTG	Yeast two‑hybrid assay	pGADT7
TaPP2C-a5.1-F	cgcgccactagtggatccATGAGCAGCGAGACGAGCA	BiFC	YNE
TaPP2C-a5.1-R	atcccgggagcggtaccCCACCTGCGGTTTTCTTTGAT	BiFC	YNE
TaPP2C-a5.2-F	cgcgccactagtggatccATGAGCAGCGAGACGAGCA	BiFC	YNE
TaPP2C-a5.2-R	catcccgggagcggtaccGGTAATAGTCTCCTTGTGGT	BiFC	YNE
TaSnRK2.8-F	gcgccactagtggatccATGGCAGGGGCGGCGCCG	BiFC	YCE
TaSnRK2.8-R	catcccgggagcggtaccCATCGCATACACGATCTCTC	BiFC	YCE
TaPP2C-a5.1/a5.2-F	aacacgggggactctagaATGAGCAGCGAGACGAGCAA	genetic transformation	pBI121
TaPP2C-a5.1/a5.2-R	cttgctcaccatggatccCTACCACCTGCGGTTTTCTTTG	genetic transformation	pBI121
TaPP2C-a5.1-F	gactctagaggatccccATGAGCAGCGAGACGAGCAA	genetic transformation	pAHC25
TaPP2C-a5.1-R	TCAGGAACATCGTATGGGTACCACCTGCGGTTTTCTTTGA	genetic transformation	pAHC25
TaPP2C-a5.2-F	gactctagaggatccccATGAGCAGCGAGACGAGCAA	genetic transformation	pAHC25
TaPP2C-a5.2-R	TCAGGAACATCGTATGGGTAGGTAATAGTCTCCTTGTGGT	genetic transformation	pAHC25
pTaPP2C-a5.1/a5.2-F	atgcctctgccgacagtggt	detection overexpression	pBI121
pTaPP2C-a5.1/a5.2-R	cagcttgccgtaggtggcat	detection overexpression	pBI121
pTaPP2C-a5.1-F	CGAGGTCAATCGGAGACTAT	detection overexpression	pAHC25
pTaPP2C-a5.1-R	cattacgctgcgatggatt	detection overexpression	pAHC25
pTaPP2C-a5.2-F	CCGACCACAAGGAGACTATT	detection overexpression	pAHC25
pTaPP2C-a5.2-R	cattacgctgcgatggatt	detection overexpression	pAHC25

## Sheet: Table S2
Table S2. The amino acid and CDS sequence of TaPP2C-a5.
>gnl|SRA|DRR003150.7093710.2:1-100 HWI-ST771:163:D0CH4ACXX:2:2306:13193:64500
CTCGCGATCTTGCAGGCGATATCATTGGACACCACATCCCACAGGCCGTCGCTTGCCAGT
ATGAGGAACTCGTCTTTGTCCGTCCGGTCCATGACGGTGA
>gnl|SRA|DRR003150.7093710.1:1-100 HWI-ST771:163:D0CH4ACXX:2:2306:13193:64500
CCGACCACAAGGAGACTATTACCTGAAGCCATATGTGATAGCGGAACCAGAAGTCACCGT
CATGGACCGGACGGACAAAGACGAGTTCCTCATACTGGCA
>TraesCS3A02G237800 (TaPP2C-a5.1)
MSSETSKRDHARELLAADRKLMTVARSARRRRLELRRLGRTASAAAEDEGAKRVRPAPDS
SSDSSDSAKVVPVASRCSACVSHGAVSVIGRRREMEDAVAVAAPFLAETAGVEGSGDVEY
GAGDEGFFAVYDGHGGSRVAEACRLRMHLVLAEEVRLRRLRPGGEGQRQAEDDEDGARWK
EAMTACFARVDGEVGVDDGTDTGEQTVGSTAVVAVVGPRRIVVANCGDSRAVLSRGGVPV
PLSSDHKPDRPDEMERVEAAGGKVINWNGHRILGVLATSRSIGDYYLKPYVIAEPEVTVM
DRTDKDEFLILASDGLWDVVSNDIACKIARNCLSGRAASKYPESVSGSTAADAAALLVEL
AMARGSKDNISVVVVELRRLKSRTAAVIKENRRW
>TraesCS3A02G237800 (TaPP2C-a5.2)
MSSETSKRDHARELLAADRKLMTVARSARRRRLELRRLGRTASAAAEDEGAKRVRPAPDS
SSDSSDSAKVVPVASRCSACVSHGAVSVIGRRREMEDAVAVAAPFLAETAGVEGSGDVEY
GAGDEGFFAVYDGHGGSRVAEACRLRMHLVLAEEVRLRRLRPGGEGQRQAEDDEDGARWK
EAMTACFARVDGEVGVDDGTDTGEQTVGSTAVVAVVGPRRIVVANCGDSRAVLSRGGVPV
PLSSDHKETIT
>TraesCS3A02G237800 (TaPP2C-a5.1 cds)
ATGAGCAGCGAGACGAGCAAGCGAGATCATGCACGGGAGCTCCTCGCCGCCGACAGGAAG
CTGATGACCGTGGCCCGTTCGGCGCGACGGCGCCGGCTGGAGCTCCGGCGGCTGGGACGT
ACGGCGTCCGCGGCCGCGGAGGACGAGGGTGCGAAGCGGGTGCGGCCGGCGCCGGACAGC
TCCTCGGACTCGTCTGACTCCGCGAAGGTGGTGCCGGTGGCGTCTAGGTGTTCGGCGTGC
GTGTCGCACGGGGCGGTGTCCGTGATCGGGCGCCGGCGGGAGATGGAGGACGCGGTGGCC
GTCGCCGCGCCGTTCCTGGCCGAGACGGCGGGGGTGGAGGGCAGCGGCGACGTGGAGTAC
GGGGCAGGGGACGAGGGCTTCTTCGCGGTGTACGACGGGCACGGCGGGTCGCGCGTGGCG
GAGGCGTGCCGGCTGCGGATGCACCTGGTGCTCGCGGAGGAGGTGCGGCTTCGTCGTCTG
CGGCCCGGGGGCGAAGGGCAGCGTCAGGCCGAGGACGACGAGGACGGTGCGCGGTGGAAG
GAGGCCATGACGGCCTGCTTCGCCCGGGTGGACGGCGAGGTCGGCGTCGACGACGGGACC
GACACCGGCGAGCAGACGGTGGGCTCCACCGCCGTCGTGGCCGTCGTGGGCCCGCGCCGC
ATCGTCGTCGCGAACTGCGGCGACTCCCGCGCCGTGCTCTCTCGCGGCGGCGTCCCCGTG
CCGCTCTCCTCCGACCACAAGCCAGACCGACCTGACGAAATGGAAAGAGTAGAAGCAGCT
GGTGGCAAGGTCATTAACTGGAATGGACACCGTATCCTGGGAGTGCTCGCAACTTCGAGG
TCAATCGGAGACTATTACCTGAAGCCATATGTGATAGCGGAACCAGAAGTCACCGTCATG
GACCGGACGGACAAAGACGAGTTCCTCATACTGGCAAGCGACGGCCTGTGGGATGTGGTG
TCCAATGATATCGCCTGCAAGATCGCGAGAAATTGCCTAAGTGGGCGTGCGGCCTCCAAG
TACCCCGAGTCCGTCTCCGGGAGCACGGCGGCCGACGCCGCGGCGCTGCTGGTGGAGCTC
GCCATGGCACGCGGCAGCAAGGACAACATCAGCGTCGTCGTGGTCGAGTTGCGGCGACTG
AAGAGTAGGACAGCGGCGGTGATCAAAGAAAACCGCAGGTGGTAG
>TraesCS3A02G237800 (TaPP2C-a5.2 cds)
ATGAGCAGCGAGACGAGCAAGCGAGATCATGCACGGGAGCTCCTCGCCGCCGACAGGAAG
CTGATGACCGTGGCCCGTTCGGCGCGACGGCGCCGGCTGGAGCTCCGGCGGCTGGGACGT
ACGGCGTCCGCGGCCGCGGAGGACGAGGGTGCGAAGCGGGTGCGGCCGGCGCCGGACAGC
TCCTCGGACTCGTCTGACTCCGCGAAGGTGGTGCCGGTGGCGTCTAGGTGTTCGGCGTGC
GTGTCGCACGGGGCGGTGTCCGTGATCGGGCGCCGGCGGGAGATGGAGGACGCGGTGGCC
GTCGCCGCGCCGTTCCTGGCCGAGACGGCGGGGGTGGAGGGCAGCGGCGACGTGGAGTAC
GGGGCAGGGGACGAGGGCTTCTTCGCGGTGTACGACGGGCACGGCGGGTCGCGCGTGGCG
GAGGCGTGCCGGCTGCGGATGCACCTGGTGCTCGCGGAGGAGGTGCGGCTTCGTCGTCTG
CGGCCCGGGGGCGAAGGGCAGCGTCAGGCCGAGGACGACGAGGACGGTGCGCGGTGGAAG
GAGGCCATGACGGCCTGCTTCGCCCGGGTGGACGGCGAGGTCGGCGTCGACGACGGGACC
GACACCGGCGAGCAGACGGTGGGCTCCACCGCCGTCGTGGCCGTCGTGGGCCCGCGCCGC
ATCGTCGTCGCGAACTGCGGCGACTCCCGCGCCGTGCTCTCTCGCGGCGGCGTCCCCGTG
CCGCTCTCCTCCGACCACAAGGAGACTATTACCTGAAGCCATATGTGATAGCGGAACCAG
AAGTCACCGTCATGGACCGGACGGACAAAGACGAGTTCCTCATACTGGCAAGCGACGGCC
TGTGGGATGTGGTGTCCAATGATATCGCCTGCAAGATCGCGAGAAATTGCCTAAGTGGGC
GTGCGGCCTCCAAGTACCCCGAGTCCGTCTCCGGGAGCACGGCGGCCGACGCCGCGGCGC
TGCTGGTGGAGCTCGCCATGGCACGCGGCAGCAAGGACAACATCAGCGTCGTCGTGGTCG
AGTTGCGGCGACTGAAGAGTAGGACAGCGGCGGTGATCAAAGAAAACCGCAGGTGGTAG

## Sheet: Table S3
Table S3. The alternative splicing of homologous genes of TaPP2C-a5.
homology	AT	ZM	SB	SI	OS	BD	HV	SC	TU	AET	AEC	TTA	TTB	TDA	TDB	TAA	TAB	TAD		species	gene ID	transcript	References	data sources
AT	100	29.655	28.571	27.667	28.239	29.897	29.097	27.852	28.859	26.036	29.53	28.859	28.188	28.859	29.53	28.859	27.879	27.517	AT	Arabidopsis thaliana	AT4G11040	3	[1]
ZM	29.655	100	72.093	70.032	68.407	68.839	71.225	70.655	69.714	60.985	68.514	69.714	68.01	70	68.766	69.714	65.133	67.337	ZM	Zea mays	Zm00001d044015	1		genome annotation
SB	28.571	72.093	100	62.908	63.307	63.089	63.684	64.268	62.469	57.303	63.684	62.469	62.963	62.716	64.764	62.469	60.57	63.591	SB	Sorghum bicolor	SORBI_3003G242200	1	[2]
SI	27.667	70.032	62.908	100	74.143	73.418	70	73.52	70.704	57.709	73.209	70.423	69.359	70.704	73.832	70.423	66.4	67.582	SI	Setaria italica	SETIT_022243mg	1	[3]
OS	28.239	68.407	63.307	74.143	100	79.612	82.222	82.469	82.222	75.29	83.375	82.469	82.134	83.166	84.171	82.469	78.998	82.63	OS	Oryza sativa	Os01g0656200	1	[4]
BD	29.897	68.839	63.089	73.418	79.612	100	81.773	82.064	82.134	73.946	82.512	82.382	82.02	82.368	82.544	82.382	78.91	82.02	BD	Brachypodium distachyon	BRADI_2g45470v3	1		genome annotation
HV	29.097	71.225	63.684	70	82.222	81.773	100	92.695	93.451	87.698	94.724	93.703	93.719	94.148	95.929	93.703	90.097	92.211	HV	Hordeum vulgare	HORVU3Hr1G059170	2	[5]
SC	27.852	70.655	64.268	73.52	82.469	82.064	92.695	100	92.947	92.43	95.455	92.695	93.939	92.839	95.652	92.695	90.291	94.192	SC	Secale cereale	SECCE3Rv1G0182900	1		genome annotation
TU	28.859	69.714	62.469	70.704	82.222	82.134	93.451	92.947	100	92.032	94.949	99.237	93.434	99.483	95.141	99.237	89.806	93.939	TU	Triticum urartu	TuG1812G0300002778.01	1	[6, 7]
AET	26.036	60.985	57.303	57.709	75.29	73.946	87.698	92.43	92.032	100	94.422	92.032	90.837	92.032	93.625	92.032	90.837	99.602	AET	Aegilops tauschii	AET3Gv20580800	9		genome annotation
AEC	29.53	68.514	63.684	73.209	83.375	82.512	94.724	95.455	94.949	94.422	100	95.202	96.482	95.396	98.721	95.202	92.754	96.482	AEC	Aegilops comosa	AeCom.PI551049.r1.3MG022460	³4	[8]
TTA	28.859	69.714	62.469	70.423	82.469	82.382	93.703	92.695	99.237	92.032	95.202	100	93.434	99.742	95.396	100	89.806	93.985	TTA	Triticum turgidum	TRITD3Av1G158080	2	[6, 7]
TTB	28.188	68.01	62.963	69.359	82.134	82.02	93.719	93.939	93.434	90.837	96.482	93.434	100	93.606	97.698	93.434	96.135	94.221	TTB	Triticum turgidum	TRITD3Bv1G138440	1	[6, 7]
TDA	28.859	70	62.716	70.704	83.166	82.368	94.148	92.839	99.483	92.032	95.396	99.742	93.606	100	95.489	99.742	89.926	94.373	TDA	Triticum dicoccoides	TRIDC3AG035530	5	[6, 7]
TDB	29.53	68.766	64.764	73.832	84.171	82.544	95.929	95.652	95.141	93.625	98.721	95.396	97.698	95.489	100	95.396	93.857	96.164	TDB	Triticum dicoccoides	TRIDC3BG039900	4	[6, 7]
TAA	28.859	69.714	62.469	70.423	82.469	82.382	93.703	92.695	99.237	92.032	95.202	100	93.434	99.742	95.396	100	89.806	93.985	TAA	Triticum aestivum	TraesCS3A02G237800	2
TAB	27.879	65.133	60.57	66.4	78.998	78.91	90.097	90.291	89.806	90.837	92.754	89.806	96.135	89.926	93.857	89.806	100	90.58	TAB	Triticum aestivum	TraesCS3B02G266200	2	[6, 7]
TAD	27.517	67.337	63.591	67.582	82.63	82.02	92.211	94.192	93.939	99.602	96.482	93.985	94.221	94.373	96.164	93.985	90.58	100	TAD	Triticum aestivum	TraesCS3D02G238000	1	[6, 7]
References：
[1] Zhang R.X., Kuo R., Coulter M., Calixto C.P.G., Entizne J.C., Guo W.B., et al. A high-resolution single-molecule sequencing-based Arabidopsis transcriptome using novel methods of iso-seq analysis. Genome Biol 2022;23(1):149.
[2] Abdel-Ghany S.E., Hamilton M., Jacobi J.L., Ngam P., Devitt N., Schilkey F., et al. A survey of the sorghum transcriptome using single-molecule long reads. Nat Commun 2016;7:11706.
[3] He Q., Wang C.C., He Q., Zhang J., Liang H., Lu Z.F., et al. A complete reference genome assembly for foxtail millet and setaria-db, a comprehensive database for setaria. Mol Plant 2024;17(2):219-222.
[4] Sun B., Fu C., Fan Z., Chen Y., Chen W., Zhang J., et al. Genomic and transcriptomic analysis reveal molecular basis of salinity tolerance in a novel strong salt-tolerant rice landrace Changmaogu. Rice (N Y) 2019;12(1):99.
[5] Guo W.B., Schreiber M., Marosi V.B., Bagnaresi P., Jørgensen M.E., Braune K.B., et al. A barley pan-transcriptome reveals layers of genotype-dependent transcriptional complexity. Nat Genet 2025;57(2):441-450.
[6] Walkowiak S., Gao L., Monat C., Haberer G., Kassa M.T., Brinton J., et al. Multiple wheat genomes reveal global variation in modern breeding. Nature 2020;588(7837):277-283.
[7] White B., Lux T., Rusholme-Pilcher R., Juhász A., Kaithakottil G., Duncan S., et al. De novo annotation of the wheat pan-genome reveals complexity and diversity within the hexaploid wheat pan-transcriptome. BioRxiv 2024
[8] Li H.N., Rehman S.U., Song R., Qiao L., Hao X.H., Zhang J., et al. Chromosome-scale assembly and annotation of the wild wheat relative Aegilops comosa. Sci Data 2024;11(1):1454.

## Sheet: Table S4
Table S4. The gDNA and candidate transcript sequences of HORVU3Hr1G059170 gene in barley.
>Hv_Mx_chr3HG19091.7
GTTCTCTCCGGCGAGGGAAATGAGCAGCGAGACGAGCAAGCGAGATCATGCACGGGAGCT
CCTCGCCGCCGACAGGAAGTTGATGACCGTGGCCCGCACAGCGCGACGACGCCGGCTCGA
GGTCCGGCGGCTGGGACGTACTGCGTCTGCGGCTGCAGAGGACGAGGGCGCGAAGCGGGT
GCGGCCGGCGCCGGACAGCTCCTCGGACTCGTCTGACTCCGCGAAGGTGGCGCCGGAGCC
CCCCTTGGCGGCGTCTAGGTGCTCGGCGTGCGTGTCGCACGGGGCGGTGTCCGTGATCGG
GCGCCGGCGGGAGATGGAGGACGCGGTGGCCGTCGCCGCGCCGTTCCTGGCCGATACGGC
GGCGGTGGAGGGGAGCGGCGACGTGGAGCACGGGGCAGGGGAAGAGGGCTTCTTCGCTGT
GTACGACGGGCACGGCGGGTCCCGCGTGGCGGAGGCGTGCCGGTCGCGGATGCACCTGGT
GCTCGCAGAGGAGGTGCGGCTTCGTCGTCCGCGGCCTGAGGGCGGAGGGCAGGGTCGGGC
CGTGGACAACGAGGCAGACGGCGCGCGGTGGAAGGAGGCCATGACGGCCTGCTTCGCCCG
GGTGGACGGCGAGGTCGGCGTCGACGACGGGACCGACACCGGCGAGCAGACGGTGGGCTC
CACCGCCGTAGTGGCCGTGGTGGGCCCGCGCCGCATCGTCGTCGCGAACTGCGGCGACTC
CCGCGCCGTGCTCTCCCGCGGCGGCGTCCCCGTGCCGCTCTCCTCCGACCACAAGGTACA
CGACGCCACCACGCAACGCAACGCACCCGTCCGTCCAAACTAACATGGTCAGGTTAATCG
CCGGCTCACGCCGTTTTTTCCGCGAGATCTGCTTCCGTTCCGGCCTCGGGTTACAGGTGT
CGCGCGCGCCGCGCCAGCCCCTGCTTTGCGCGCGGGCGTGTCGACTACTGGGACGTTTCG
TGTGTTCCATGGGCGATGATGGGTTGGAGTCCAAATTAGAAGGTGGTTTATTAGTCTGCT
CGTGGCGGTCGTGGAGTTGGGTCGGGGCGGGCCGTGTGGTTGTACTGCGTCACCCCCTAT
TGAGTTCGCCGGAACTCTCAGACCCCAGGTCTTTTTCTTTTCCAGAAAACTTCCGATCTA
CTCATCAACTTTTAAGAAAATTTCTCATCTATTCATCAACTATCAAGGTAAGTATAAAGA
ATATCAAAAGTAAAAATTACATTCAGGTCTGTGGACCTCCTAGCAACAACTATAATCACT
AGAAAACTGAAAGGCGTACGTTTATGGGTTTCTCCCTTGGGCTAATATAAGGCACTTTCT
CTGCCTCGTTGCAAAATGTGCATTGATAGAACAGAGTTTAGTTGGCGCAAAGTCGGTTTG
GCGGCTGTTCTTTTGATGCTGTGCCATACGTCCGTATGGTTCAGTTGGGAGTATACACAG
CAACAAATGCGTGAGAGAACTGTGCGGTAAGTAACTCCTGAATGGAAATTAAATTATACT
CCCTCCGTCCCAAAATAAGTGTCTTAACTTTATACTAGCTTTAGTACAAAGTTGTATTAA
GCTTCGGACACTTATTTTGGAACGGAGCAAGTAATGGTTTAGGTCGTTAGCTCTACTTTA
GAAAAGTACATACTTAATTAAAAAGAAAATTGTGTGAGAGAGAGGGGCTCGGTCTGATGG
CTTCCTCTGTTCAGTGTCTAGCTATCTTCAGATGATGTCTTGCTTCTGCAGTAGGACGGT
AGCTCATACTATCAATTAGCAAAACCGGGAAGGAGGGAGCTAGCTTAGCACTGTATTTCT
GGCAATATTTCCACTCAATGGTAGAACATGGCTGAAACAACATGCTGCTAAGGGCATCTT
CAATGGTTGTATGATCATCGTTGGTAAAATTGCCACATAGATGATTTTGATGACATGACG
CATAATAAAAGAAGAGAGAGAATGAAATCGTATGAACTTGAAGCAACGGTTCACGCACAA
GCTCCGAGGCAAGCATGATTATTTCTTCCATGTTTAGTGGACCCGCTTAGTTATTTTACA
TACGATTAACATACACTTCATTGAAGAGCTTGTATGATGTGCTGTTGGTTGTTGATGTGG
ATACTTATACCAACGATTGAACATACGGACTGTTGAAGATGCTCTAAGAGGGTGCTTGGA
TACGTTTTAGTCCCACTAAAACTTGCTAGCCTCACACATGCTTGGATCCAAATACTAAAG
ACACTAAAATCAAGTTAATGAGCATTTATTATCCTTCAAACCCTCCAATCCAGAACTCGT
CTGTGTTAAAGGAGAGGAGTTAAATGAGGAGAGAGAGGACTAATCCACATTTTAGTAGGG
GTACCCTGACTAAATTTTTTTAGTCTCAAGACTAGTTTTAGCCCTCTTTAGTCACGGGTG
CTTTGAACTTTAGCATCTTAAAGAGACTATTTTTAGTCAGACTAAAATAAGTCCCTTGGA
TCGAAGCACCCTCTAACTTCTCACTTGCAAGTCAAAGTTCATATATTTGTCAAGCCCATT
TACCAGTCGTGTGCTTAGCACTTCCGTAGGGTCTACGTAGTTAGGACCGAGTTGGACTCC
GTGGGCACACCTAGGGTTCTATGTGTCTATACCAGTGTCAGATCTCATCCACTTGTTCCG
ACACATACTAGGTGCTAAAGATTAGTGCTCAAGTCTAATGGTCTTTACTTTTGTTTTTTT
TTGGTGCAATAGCATTCTCTGCAAGAGCTGTGTACATGGCTCATTAGGTTAAACATCTCG
GAAGGGTGGGATACAATGTGCGCTTGGCTTATTATATGCTACTTATCTCTACTTATCTTT
CCTTTTTTCACCATACCCAAATCAAATCAAATCTTACCAAAACCTCAACTAAATCAAAAC
TTCCCTTGTCTTCCCCTCCCCATACTCAAATCAAATCAAATATTACCAAAATTTAGAATA
TGGTGGGTGTAAGATTTATGTCGGGCACGATAGGTGTTGAATCAGTAGAATATGTATGCC
CCTGTTGCAACGCATAACAGTTAGTTAGTCCATACAGTAATGGAGAGCGAAATGCTCACT
GAAGTTGAGGTGGGTCTCTTGGCAAGTGACGTACAATGGACACTGTTAAGTTTGAGAAAA
TAACTTGCTTTAGATGTGGGTCTGTCAAGTCATGTCAAGTATGCTGGTCGATTATGAAAG
TGTTGCCAGACTGCTGCTTTAAGCATTGCCATTAGTCAGCTACGTGTTTTCGTAGTCATT
GTGGGGACCAACACGATGCGAAATGGTTTTACTGTAATGATACAGGATGCAGAGATTGTG
CACAATTTTGCATCTGTTCATAAATGAAAATACTTGATTGAAGGTGATGCTTCAAAACAA
TAGGAATATTTTTTCCTAAGCAGAGCTTGTGAAGCCTCATCTTGCTCAGCAAAAAACACA
CATTTGTAGCCATGTTGATCAAATATGCAATGCCACTCAGCTTAAGGTCTTGTTCGGTAC
TCTCGCAATAATGCTTGAAGAGTGGAAGTCTCCTGTCGCACTTGATATGGCTTGATATAT
CCGCAACTAGAACATCTTGTTTTCAAAACCTCAGGTGCAGATAGTTGATGTGTCATTCTG
ACTTTAGTTATCCGCCTCACTTTCGTCCAACGTGCTCTTTCGGTGGTAGCAACTTCATAC
AAAGGCATCATTGCTCATCATATCCATCATGTTGAACTGCAAGTTTTGCAGGCTGGTGGT
TCTGTATGTTAGTCATGTCTACTGCTTGTCCATGCAAGACATTAGGGAATTTCTCTTTGT
TGGGATAACTTTCCTTTTGAACAATTTCGCTGCTTCTGCAATTCCAGTTTTGTAGGACAT
TAGTGTGTGGGAACGTTGATGTCTTTCTCTTGTTTTGACGGTACACAGCCAGACCGACCT
GACGAGATGGAAAGAGTAGAAGCAGCTGGTGGCAAGGTCATTAACTGGAATGGATACCGT
ATCCTGGGAGTGCTCGCAACTTCTAGGTCAATAGGAGACTATTACCTGAAACCATATGTG
ATAGCGGAACCAGAAGTTACCGTCATGGACCGGACAGACAAAGATGAGTTCCTCATACTA
GCAAGCGACGGCCTGTGGGATGTCGTGTCCAATGACGTCGCCTGCAAGATCGCGAGAAAT
TGCCTAAGTGGGCGTGCGGCCTCCAAGTACCCCGAGTCTGTCTCCGGGAGCACGGCGGCC
GACGCCGCAGCACTGCTGGTGGAGCTCGCCATGGCACGCGGCAGCAAGGACAACATCAGC
GTCGTTGTCGTCGAGTTGCGGCGACTGAAGAGTAGGGCAGCGGCGGTGATCAAAGACAAC
CGCAGCTAGTACTAGCACTAGTGGTAATGTAGGAGTGGCTGGCTGGATGGGGATGTCACA
TTATTCGAGCAGGGCGACAAGGAGAGAAGAGAGAAAGAATTTGCGGCTGAATTCGCTGGG
ATGGTTGTAGTTTTAGAGGGCCCAGGGACGATGTGACCACTGTTGAGTTGAGTGTGCTGT
TTGTCGCCGTTGTATTGCGTTGCGTTGGTTCTTTGGTTCTTCTATATGCTGATGACTGAC
GTTCGGGGCGAAACGGCAAGAAAGATAAGCTGCTTTCGTC
>Hv_Mx_chr3HG19091.3
GTTCTCTCCGGCGAGGGAAATGAGCAGCGAGACGAGCAAGCGAGATCATGCACGGGAGCT
CCTCGCCGCCGACAGGAAGTTGATGACCGTGGCCCGCACAGCGCGACGACGCCGGCTCGA
GGTCCGGCGGCTGGGACGTACTGCGTCTGCGGCTGCAGAGGACGAGGGCGCGAAGCGGGT
GCGGCCGGCGCCGGACAGCTCCTCGGACTCGTCTGACTCCGCGAAGGTGGCGCCGGAGCC
CCCCTTGGCGGCGTCTAGGTGCTCGGCGTGCGTGTCGCACGGGGCGGTGTCCGTGATCGG
GCGCCGGCGGGAGATGGAGGACGCGGTGGCCGTCGCCGCGCCGTTCCTGGCCGATACGGC
GGCGGTGGAGGGGAGCGGCGACGTGGAGCACGGGGCAGGGGAAGAGGGCTTCTTCGCTGT
GTACGACGGGCACGGCGGGTCCCGCGTGGCGGAGGCGTGCCGGTCGCGGATGCACCTGGT
GCTCGCAGAGGAGGTGCGGCTTCGTCGTCCGCGGCCTGAGGGCGGAGGGCAGGGTCGGGC
CGTGGACAACGAGGCAGACGGCGCGCGGTGGAAGGAGGCCATGACGGCCTGCTTCGCCCG
GGTGGACGGCGAGGTCGGCGTCGACGACGGGACCGACACCGGCGAGCAGACGGTGGGCTC
CACCGCCGTAGTGGCCGTGGTGGGCCCGCGCCGCATCGTCGTCGCGAACTGCGGCGACTC
CCGCGCCGTGCTCTCCCGCGGCGGCGTCCCCGTGCCGCTCTCCTCCGACCACAAGCCAGA
CCGACCTGACGAGATGGAAAGAGTAGAAGCAGCTGGTGGCAAGGTCATTAACTGGAATGG
ATACCGTATCCTGGGAGTGCTCGCAACTTCTAGGTCAATAGGAGACTATTACCTGAAACC
ATATGTGATAGCGGAACCAGAAGTTACCGTCATGGACCGGACAGACAAAGATGAGTTCCT
CATACTAGCAAGCGACGGCCTGTGGGATGTCGTGTCCAATGACGTCGCCTGCAAGATCGC
GAGAAATTGCCTAAGTGGGCGTGCGGCCTCCAAGTACCCCGAGTCTGTCTCCGGGAGCAC
GGCGGCCGACGCCGCAGCACTGCTGGTGGAGCTCGCCATGGCACGCGGCAGCAAGGACAA
CATCAGCGTCGTTGTCGTCGAGTTGCGGCGACTGAAGAGTAGGGCAGCGGCGGTGATCAA
AGACAACCGCAGCTAGTACTAGCACTAGTGGTAATGTAGGAGTGGCTGGCTGGATGGGGA
TGTCACATTATTCGAGCAGGGCGACAAGGAGAGAAGAGAGAAAGAATTTGCGGCTGAATT
CGCTGGGATGGTTGTAGTTTTAGAGGGCCCAGGGACGATGTGACCACTGTTGAGTTGAGT
GTGCTGTTTGTCGCCGTTGTATTGCGTTGCGTTGGTTCTTTGGTTCTTCTATATGCTGAT
GACTGACGTTCGGGGCGAAACGGCAAGAAAGATAAGCTGCTTTCGTCAGTTCTGAT
>HORVU3Hr1G059170 chr3H:447513469:447523381:-1
CCGCCGAGCCCATCGGATACGAGCACGAGCGAGGCAGCTCGCGACTCCGCCTCCCTCGCC
TAGCCCGGCGGAGCCAGTTGCCGTCCCAAGCTAGCACGTGGTTCAACAACTCACTGCTTC
AGGCCAGCTCGATGAGGAGTGACGAGTTGCTTCACGCCAGCACGGGCGAGAGAACAACGG
GGACCACCCCACCTGTGTCTACGACCGCGCCTTTTGTGCCCGCGACCGCCCCCTGCCCGT
GGTCACGCCATGTAGGCAAAGGCAGAAGCCAGGTACGTGGAGAGCGACGAGCCAGTGGCC
AGCGCCTCCGCGTACGCCGCCATCATCGAGGAAAAGTAGAACACGGGAGGTTGATGCCGC
TTTGATCCCATGAAGGCCACAGCCGGAGCGATGCTGATGTACACAATCAGGGTCTTGCGT
GATTCTTCTCTTGTGAAGACCTTTGTCGATCCCGCATGAATTGCACAGAGGCGGAGGTGC
TCGCTTCCCCTCCCGCTAAAGGCTGCCCCGTTTTTTTGCTCCAACGGGGGGTGGGGAAGT
GAGGCGTCCTTTACGCTGAAGCATATGCCTCCGGGCTCCTGACAGTCCAGTGAGCGGGCT
ACCGGACATGTGGAAGACAAAAGAAATCTGCCGTGGCCGACCGTAGACTAGTATAGGGAT
CGTGAAAGTGGAGATCGCACATATTTTTACTTCTTTAGTTAAAAATGTTAAAAATGTAAC
GAAATTCGTCGTCTTTGTATGAAATTCGCGTGCATTTGCATGAATTTTGTCTGGTTGGTT
TGAGCTGTTGTCAAAATATATGCGACCATGGTTGAATGGCGTCATCCCGTATTTGTGTTC
TCGGAATAGTCCTTATCTATCCGCGGACGGATGCGGGAAGAAATTTACGAGTTGCCGTTG
CCCTCAAGACGATGATTTTTTAACTACCTACGGTAATAAGGTTTGGGTAGCTCCTTTTAA
GGAAGGGCGATGATCGAACGCACATCTTCGATTCCCTTTTTTGTTCATAGTCCCATGTTA
GATGGTGTGGATGTAATTTTTGCGAAAAAAGTGATTTTAACTTATCACTAATGCCACATA
CTTCGTGTGTGCGAGTTTATAAATGGCTACTAGTACTAGAATGTTTGATACCCATTGCAA
ATTTATTACTAGTGCTATTATTAGTTTCTAAGTTCGATTTTATCAATCCATCTTGTATTT
TGCACAAAATTTAACCATGGGTTGGCTAGCAATATTAAAATTATTATTGTATTTGTTTTT
GAATTTTTTACTACACATAATTTACATTTTAATAACCAAGCTTATGATAAAAATTGACTC
AAATACCAGGGGACTAATAGAACCGAGCAAAGGGATTACCAAATTTAAAGACAATGCATT
ACAAACCGTATGAAAGGAGTACCAATTTTGAAGACAATGCGTTGCGAATGCCCATCGAAA
GTTACCGAGGTCTTCTTTGATTCGTGGGATTTCCAAAACACGGTAATAGAAAAAAAATAC
ATAGACAGGGGTGTCATGCCATAGTCGTATACATGATTGCACTAATGTTTGATTGAGCAC
ATAAAAAGCCATATAAATCTTGACATAAGATTGAATTGGATGAAAATGTATCTAGAATAT
AGTTCAAATGGATCTTGGATTACATTTCTACGAGTCCAGCATGGTGTGTAGGAATTTTTT
TTTCTAACAATCAGAATTTTCAAAAATTCCATTGCAAATTATCATTTGAATCAAAGAGAC
CTTCAGTGAGCAATGACAACCTGGCTTTGGTTACCGCTTGAGAAATTTGCTTACGCGACG
TTAATCGCAGATTTTATTGCCCCACCAGAAATCACCTTACCAAGCAAAATATCCCAAAAA
TGTGAATTCAACTGAAAACTGAAATTTTGATGAATTTTATCCAAATTTAAAATTCATTGG
AAAATTTCGTTCACTCCACGGGAACCGAAAATCTCAATGCCCCACGGGAACTGAAAACTG
AACCTTGGTGACAGCTCGTGTGCATCTACCAATTCTGCCCTATCAGTCAAAATTGCACTA
CATGCCCCACAGGCGTCTTTCCTCTTCCCTCCACGTAACCCCTCGTCCTTTCTATTCAGG
TCCCACGCGTTACCTAAAAGGGCCAAGAGTTAGATCGTTCCCTGCACCCTCTCCACAACC
ACCGCGAGCGACTAGAATGCCTGGCCCCGCCGTCAGAAGCCTATGCCTCTCTCCACGGTC
CACATGAGCCGCGCGCACCACGCCCTTCCGCGTGCCCCGAGACTCGGAGCCGCTCATCGC
GCTCGCCACGCGCCGGCCGCCGGCTCATCCCCGCCGTCCACGTCCAGGCCCGCGAGATCC
ACGTCCGGATACGGCTCCCGCCCTCGCTGTCACGTATCCAGTCCATCTACGGGCAATCGG
ACGGCCACGGAGCGTTGTCTAACCTCTTTCCCCCCGTGGCCGCGCGTATTAGAGGCGGCT
CGCCGTCCCTGGCCCCCAGTTTCTTTTTGTTCTCTCCGGCGAGGGAAATGAGCAGCGAGA
CGAGCAAGCGAGATCATGCACGGGAGCTCCTCGCCGCCGACAGGAAGTTGATGACCGTGG
CCCGCACAGCGCGACGACGCCGGCTCGAGGTCCGGCGGCTGGGACGTACTGCGTCTGCGG
CTGCAGAGGACGAGGGCGCGAAGCGGGTGCGGCCGGCGCCGGACAGCTCCTCGGACTCGT
CTGACTCCGCGAAGGTGGCGCCGGAGCCCCCCTTGGCGGCGTCTAGGTGCTCGGCGTGCG
TGTCGCACGGGGCGGTGTCCGTGATCGGGCGCCGGCGGGAGATGGAGGACGCGGTGGCCG
TCGCCGCGCCGTTCCTGGCCGATACGGCGGCGGTGGAGGGGAGCGGCGACGTGGAGCACG
GGGCAGGGGAAGAGGGCTTCTTCGCTGTGTACGACGGGCACGGCGGGTCCCGCGTGGCGG
AGGCGTGCCGGTCGCGGATGCACCTGGTGCTCGCAGAGGAGGTGCGGCTTCGTCGTCCGC
GGCCTGAGGGCGGAGGGCAGGGTCGGGCCGTGGACAACGAGGCAGACGGCGCGCGGTGGA
AGGAGGCCATGACGGCCTGCTTCGCCCGGGTGGACGGCGAGGTCGGCGTCGACGACGGGA
CCGACACCGGCGAGCAGACGGTGGGCTCCACCGCCGTAGTGGCCGTGGTGGGCCCGCGCC
GCATCGTCGTCGCGAACTGCGGCGACTCCCGCGCCGTGCTCTCCCGCGGCGGCGTCCCCG
TGCCGCTCTCCTCCGACCACAAGGTACACGACGCCACCACGCAACGCAACGCACCCGTCC
GTCCAAACTAACATGGTCAGGTTAATCGCCGGCTCACGCCGTTTTTTCCGCGAGATCTGC
TTCCGTTCCGGCCTCGGGTTACAGGTGTCGCGCGCGCCGCGCCAGCCCCTGCTTTGCGCG
CGGGCGTGTCGACTACTGGGACGTTTCGTGTGTTCCATGGGCGATGATGGGTTGGAGTCC
AAATTAGAAGGTGGTTTATTAGTCTGCTCGTGGCGGTCGTGGAGTTGGGTCGGGGCGGGC
CGTGTGGTTGTACTGCGTCACCCCCTATTGAGTTCGCCGGAACTCTCAGACCCCAGGTCT
TTTTCTTTTCCAGAAAACTTCCGATCTACTCATCAACTTTTAAGAAAATTTCTCATCTAT
TCATCAACTATCAAGGTAAGTATAAAGAATATCAAAAGTAAAAATTACATTCAGGTCTGT
GGACCTCCTAGCAACAACTATAATCACTAGAAAACTGAAAGGCGTACGTTTATGGGTTTC
TCCCTTGGGCTAATATAAGGCACTTTCTCTGCCTCGTTGCAAAATGTGCATTGATAGAAC
AGAGTTTAGTTGGCGCAAAGTCGGTTTGGCGGCTGTTCTTTTGATGCTGTGCCATACGTC
CGTATGGTTCAGTTGGGAGTATACACAGCAACAAATGCGTGAGAGAACTGTGCGGTAAGT
AACTCCTGAATGGAAATTAAATTATACTCCCTCCGTCCCAAAATAAGTGTCTTAACTTTA
TACTAGCTTTAGTACAAAGTTGTATTAAGCTTCGGACACTTATTTTGGAACGGAGCAAGT
AATGGTTTAGGTCGTTAGCTCTACTTTAGAAAAGTACATACTTAATTAAAAAGAAAATTG
TGTGAGAGAGAGGGGCTCGGTCTGATGGCTTCCTCTGTTCAGTGTCTAGCTATCTTCAGA
TGATGTCTTGCTTCTGCAGTAGGACGGTAGCTCATACTATCAATTAGCAAAACCGGGAAG
GAGGGAGCTAGCTTAGCACTGTATTTCTGGCAATATTTCCACTCAATGGTAGAACATGGC
TGAAACAACATGCTGCTAAGGGCATCTTCAATGGTTGTATGATCATCGTTGGTAAAATTG
CCACATAGATGATTTTGATGACATGACGCATAATAAAAGAAGAGAGAGAATGAAATCGTA
TGAACTTGAAGCAACGGTTCACGCACAAGCTCCGAGGCAAGCATGATTATTTCTTCCATG
TTTAGTGGACCCGCTTAGTTATTTTACATACGATTAACATACACTTCATTGAAGAGCTTG
TATGATGTGCTGTTGGTTGTTGATGTGGATACTTATACCAACGATTGAACATACGGACTG
TTGAAGATGCTCTAAGAGGGTGCTTGGATACGTTTTAGTCCCACTAAAACTTGCTAGCCT
CACACATGCTTGGATCCAAATACTAAAGACACTAAAATCAAGTTAATGAGCATTTATTAT
CCTTCAAACCCTCCAATCCAGAACTCGTCTGTGTTAAAGGAGAGGAGTTAAATGAGGAGA
GAGAGGACTAATCCACATTTTAGTAGGGGTACCCTGACTAAATTTTTTTAGTCTCAAGAC
TAGTTTTAGCCCTCTTTAGTCACGGGTGCTTTGAACTTTAGCATCTTAAAGAGACTATTT
TTAGTCAGACTAAAATAAGTCCCTTGGATCGAAGCACCCTCTAACTTCTCACTTGCAAGT
CAAAGTTCATATATTTGTCAAGCCCATTTACCAGTCGTGTGCTTAGCACTTCCGTAGGGT
CTACGTAGTTAGGACCGAGTTGGACTCCGTGGGCACACCTAGGGTTCTATGTGTCTATAC
CAGTGTCAGATCTCATCCACTTGTTCCGACACATACTAGGTGCTAAAGATTAGTGCTCAA
GTCTAATGGTCTTTACTTTTGTTTTTTTTTGGTGCAATAGCATTCTCTGCAAGAGCTGTG
TACATGGCTCATTAGGTTAAACATCTCGGAAGGGTGGGATACAATGTGCGCTTGGCTTAT
TATATGCTACTTATCTCTACTTATCTTTCCTTTTTTCACCATACCCAAATCAAATCAAAT
CTTACCAAAACCTCAACTAAATCAAAACTTCCCTTGTCTTCCCCTCCCCATACTCAAATC
AAATCAAATATTACCAAAATTTAGAATATGGTGGGTGTAAGATTTATGTCGGGCACGATA
GGTGTTGAATCAGTAGAATATGTATGCCCCTGTTGCAACGCATAACAGTTAGTTAGTCCA
TACAGTAATGGAGAGCGAAATGCTCACTGAAGTTGAGGTGGGTCTCTTGGCAAGTGACGT
ACAATGGACACTGTTAAGTTTGAGAAAATAACTTGCTTTAGATGTGGGTCTGTCAAGTCA
TGTCAAGTATGCTGGTCGATTATGAAAGTGTTGCCAGACTGCTGCTTTAAGCATTGCCAT
TAGTCAGCTACGTGTTTTCGTAGTCATTGTGGGGACCAACACGATGCGAAATGGTTTTAC
TGTAATGATACAGGATGCAGAGATTGTGCACAATTTTGCATCTGTTCATAAATGAAAATA
CTTGATTGAAGGTGATGCTTCAAAACAATAGGAATATTTTTTCCTAAGCAGAGCTTGTGA
AGCCTCATCTTGCTCAGCAAAAAACACACATTTGTAGCCATGTTGATCAAATATGCAATG
CCACTCAGCTTAAGGTCTTGTTCGGTACTCTCGCAATAATGCTTGAAGAGTGGAAGTCTC
CTGTCGCACTTGATATGGCTTGATATATCCGCAACTAGAACATCTTGTTTTCAAAACCTC
AGGTGCAGATAGTTGATGTGTCATTCTGACTTTAGTTATCCGCCTCACTTTCGTCCAACG
TGCTCTTTCGGTGGTAGCAACTTCATACAAAGGCATCATTGCTCATCATATCCATCATGT
TGAACTGCAAGTTTTGCAGGCTGGTGGTTCTGTATGTTAGTCATGTCTACTGCTTGTCCA
TGCAAGACATTAGGGAATTTCTCTTTGTTGGGATAACTTTCCTTTTGAACAATTTCGCTG
CTTCTGCAATTCCAGTTTTGTAGGACATTAGTGTGTGGGAACGTTGATGTCTTTCTCTTG
TTTTGACGGTACACAGCCAGACCGACCTGACGAGATGGAAAGAGTAGAAGCAGCTGGTGG
CAAGGTCATTAACTGGAATGGATACCGTATCCTGGGAGTGCTCGCAACTTCTAGGTCAAT
AGGTACGATGCTGTATTGTCTGAATCTGCATATTTCTTGTTGGCACTTGGCAGACATATA
TCACAAGTTAAATATTTCTAGCTGAGATTAACAGTGCTATAGTTGTTTCTAAAATATTAA
CATTTGGTAGTAGCTTGGGTAAGAAAACTGACAGTAGCCTAGTTACATACAACCTGACGA
GGGTTATGCATAATAGATATACATCTCACAAATTATGCACCGTTCTGAATTCCTTATGGT
TGCCATCTCAGGAGACTATTACCTGAAACCATATGTGATAGCGGAACCAGAAGTTACCGT
CATGGACCGGACAGACAAAGATGAGTTCCTCATACTAGCAAGCGACGGCCTGTGGGATGT
CGTGTCCAATGACGTCGCCTGCAAGATCGCGAGAAATTGCCTAAGTGGGCGTGCGGCCTC
CAAGTACCCCGAGTCTGTCTCCGGGAGCACGGCGGCCGACGCCGCAGCACTGCTGGTGGA
GCTCGCCATGGCACGCGGCAGCAAGGACAACATCAGCGTCGTTGTCGTCGAGTTGCGGCG
ACTGAAGAGTAGGGCAGCGGCGGTGATCAAAGACAACCGCAGCTAGTACTAGCACTAGTG
GTAATGTAGGAGTGGCTGGCTGGATGGGGATGTCACATTATTCGAGCAGGGCGACAAGGA
GAGAAGAGAGAAAGAATTTGCGGCTGAATTCGCTGGGATGGTTGTAGTTTTAGAGGGCCC
AGGGACGATGTGACCACTGTTGAGTTGAGTGTGCTGTTTGTCGCCGTTGTATTGCGTTGC
GTTGGTTCTTTGGTTCTTCTATATGCTGATGACTGACGTTCGGGGCGAAACGGCAAGAAA
GATAAGCTGCTTTCGTCAGTTCTGATTTGATCATTGGTTTTTCCATGCGGTTGGAATCCG
AGTAACGTCTAGTAGGTGGTCGATGGCTTACTTTTGCCATGAACTTGGGTGATCCAGTAG
TTTCTGAGATGACTGCACTTGGATCTTCATGCGGAGCGGTTCATGATTGGCAGAGTGGCA
GAACCAGTGTGTTAGCACTATCGGTCGATTCACGACTCAGTTTGGTTCTCTGGTACGTAG
TCTGGTTCGATGCAATTTGGTGGCTACAGAATCAGGAGAAGATGGAGAGGAATTGGGGAA
GAAGAACCCCAACGTTTGCCTCGCCCTTCGACGCCTGATCAAATTGCCTTTTCTTTAGTT
TTTTATTCTTGTTTTCCAGGATCATCAGGAGACCTCCTATTCTGGCCTGTTCGGAAATGA
AAAGGTATATATTTTTCTTCCGCGAGAGGTACGGTTGAAAAAAACGTGTTTTTCTCCTTC
CATTAAAGCACGACTTTGCTTTCGTAAGAGACATGTATTTGCTTTCGCCATGTCGGTTGA
AAAAAAAAGTATTTTTTCTTCTACGAGGCATGGATTTGATTCCTTGAAAACGGAAGATTT
TTTTTTCTTTGGTTAGAGGCATTGTTTTGTTTTTGTAAGAAGAAGTATATATTTGCTTTT
GTGAGAAGCATGACCGGGCCTCTCAAAAACAAAAAGGTATGTTTTCTTCTTTTCTTCGAG
AGGAAATGTTATGCGTTCATCAGAAGGCAAAGATTTGCTTCTACGAGAGCTAAAATCATG
CCTCTTAAAAATGAAAAAAACATGTTTTTTTCTTCTTCTTCGGCGATAGTCATGGTTCCG
CGGGAGACATAGATTTGTTTCCGCGGGAGACACAACCATGTCTCTCGAAAACGAATAAAA
ATCTTTTTTTTTGTAAGAGGTATGCGTTTAAGAAAGCACAAATTTGCTTTTGTGAGAGAC
ACGATCATGCCTCTTTCGAAAAGAAAGAAACAATGTGCTTTTGGTTTCATTTTTTTGTTA
TTTTGTTGAAACAAGTTCAGAAAAACATATCTTTTTGAAGATTTCGACGAGAGAAATTCA
ACAATGAGAACGGTTTAAGATTTGGATGCACGATTTAAAAGATAATATGTTTATCGAAAA
AGGCGTTCGTCCCTCTTTATATATAGAGCAATGATCAACAACAAACCGATATAAACGCAT
GCACACATCCAAGGCATGAAACATAGACGTTGATCACAGCAACATCAACATCATCTCTAA
CACTACAAGAGCAACCGGGGACTCAACCGGCAACATGCCATGGCGAAGAGATGAAGTTGC
ATACGATGAACCGTGGGCTCTAAGGTGGCGTCTTTAGAAAGAATACGACATCGAAGCGTC
CCCACCGCTCGATCAAAGGATTAGAGTTTTTCGTGGAGTAGCACGAGGGGCGATGAGAGC
CAGGGTGACGCCTTCAAGAAGGGAACAAGCTTTCCCGCCGCATGTCCAACCGAAGATAGA
GCAGGTTTTCACCTCGGCTAACACTCATCGCCATCGATCACCACATCCCGGCTACCATGT
CGTCCACACGACCTTGGACACTAGGCAGCGCCAAGCCACAGGCTGTGCCCATGAGTATAG
CGCAACCACCTCTAGGGGCAATGCCCCGACATCCAAGACCTTGACACCATCTCGCCTGTG
ATTCGTCGCTACCCCAACCAAAGAGATGAGCGAAAAGGAGCTGCATTTTCCACCCTTGGG
TAGCCCCTAGCGTTGAGACCCAAAGGCCGACCAAAATAGGCTGTAACGCTCATGATGCGA
TCCTATCCTTATTTTGGCACGAGGGCCTCGACACGGATAGAAGTGCATTTTATCGTTTCA
CAAGAATGGATATCGTTACAGGTACATGAACAGAAGAGATGAGTATATGGAATTGGTTTA
CACTCGTCACACGCTACAACAAGGTCATCTCAAATTCAACAACACATTCAATCATCAAGT
AGAAGAGCAGGGTCTGACTACGGACAAAATCAAACGAATAAAACGACGTTCATCCTTGTT
ATCCTAGGCTGCTGGCCTGGAACCCATCCTAGATTGATGAAGAAGAAGAAGAATAAACTT
CAAATAGAACAATCATTGCGCTCACGTCAAAGTATCGCTTTATCTGTACCTGCAACTGTT
GTTGTAGTAATCTGTGAGCCACATGGACTTAACAATCTTATTTTTAAAGGTATCAAGACT
AGAAAAGCTTAATGAGTGAGGTATGGTTAAGTGATGAGGCTGCAGCAAGCACTAAGCATT
TATTTAAGTGATTAACTTACGAGTACAAGAATAAGAGGCGGGTGATCTATGCATAATCAG
ACGTGAACTAATAATAATCAAGAAATGATCCTAAACACCTACATACGAGTCAAACATAAC
CCCATCATGTCCTTTCTCGGACATAGAGCTCACGAGAAGAGACAATCACAGTTACACATG
CATATGGTATATTTTAATTAAGTTTATTTCAAGTTTGCTATGACTGGGTGTTAAAGAAAG
TTTCCAAGTTATCACATAACCGCGGGCACGGCTCCCAGAAAGATTGAACCCTGCAGGGGT
GCTCCAGCTAGTC

## Sheet: Table S5
Table S5. The gDNA and candidate transcript sequences of AeCom.PI551049.r1.3MG022460 gene in Aegilops comosa.
>m64291e_240304_121812/69534561/ccs
AAGCAGTGGTATCAACGCAGAGTACTTTTTTTTTTTTTTTTTTTTTTTTTTTTTGTCAAA
TCAGAACTGACGAAAGCAGCTTATGCTTCTTGCCGCTTCGCCCCGAACGTCAGTCATCAT
ATATAGAAGAACTAAAGAACCAACGCATCGCAATACAACGGCAGCACGGCTACAAATAGG
ACACTCAACTCAACGGCAGCACGGCCACAACGTCCCTGAGCCCTCTCTAACTACAAGCAT
CCCATCGAACTCAGCCGCAAATTCTCTCTTCCTCTCTCTCACTGGGGCCATGCTCGAATA
ATGTGACATCCCCGTCAGCCGCCACTCCTATATTATCACTAGTGCTACCTGGTGCGGTTC
TCTTTGATCACCGCCGCTGCCCTACTCTTCAGCCGCCGCAACTCGACCACGACGACGCTG
ATGTTGTCCTTGCTGCCGCGTGCGATGGCGAGCTCCACCAGCAGCGCGGCGGCGTCGGCC
GCCGTGCTCCCGAGACGGACTCCGGGTACTTGGAGGCCGCGCGCCCACTTAGGCAATTTC
TCGCGATCTTGCAGACAACGTCATTGGACACCACATCCCACAGGCCGTCGCTTGCCAGTA
TGAGGAACTCGTCTTTGTCCGTCCGGTCCATGACGGTAACTTCTGGTTCCGCTATCACAT
ATGGTTTCAGGTAATAGTCTCCTTGTGGTCGGAGGAGAGTGGCACGGGGACGCCGCCGCG
GGAGAGCACGGCGCGGGAGTCGCCGCAGTTCGCGACGACGATGCGGCGCGGGCCCACGAC
GCCACGACGGCGGTGGAGCCCACCGTCTGCTCGCCGGCGTCGGTCCCGTCGTCGACGCCG
ACCTCGCCGTCCACCCGGGCGAAGCAGGCCGTCATGGCCTCCTTCCACCGCGCGCCGTCC
TCGTCGTCCTCGGCCCGACCCTGCCCTCCGCCCCCGGGCTGCAGACGACGAAGCCGCACC
TCCTCCGCGAGCACCAGGTGCATCCGCAGCCGGCACGCCTCCGCCACGCGCGACCCGCCG
TGCCCGTCGTACACCGCGAAGAAGCCCTCGTCCCCTGCCCCGTACTCCACGTCGCCGCTC
CCTCCACCGCCGCCGTCTCGGCCAGGAACGGCGCGGCGACGGCCACCGCGTCCTCCATCT
CCCGCCGGCGCCCGATCACGGACACCGCCCCGTGCGACACGCACGCCGAACACCTAGACG
CCACCAGGGGGGGCTCCGGCGCCACCTTCGCAGAGTCAGACGAGTCCGAGGAGCTGTCCA
GCGCCGGCCGCACCCGCTTCGCACCCTCGTCCTCCGCGGCCGCAGACGCCGTGCGTCCCA
GCCGCCGGAGCTCCAGCCGGCGCCGTCGCGACGAACGGGCCACGTCATCAGCTTCTTGTC
GGCGGCGAGGAGCTCCGTGCATGATCTCGCTTGCTCGTCTCGCTGCTCATTTCCCTCGCC
GGAGAGAACCCCAACCCTGCGACTTCATT
>m64291e_240304_121812/159451229/ccs
CCGTCCCACGCCCCCGGTTCTTTTTGTTCTCTCCGGCGAGGGAAATGAGCAGCGAGACGA
GCAAGCGAGATCATGCACGGGAGCTCCTCGCCGCCGACAAGAAGCTGATGACCGTGGCCC
GTTCGTCGCGACGGCGCCGGCTGGAGCTCCGGCGGCTGGGACGCACGGCGTCTGCGGCCG
CGGAGGACGAGGGTGCGAAGCGGGTGCGGCCGGCGCTGGACAGCTCCTCGGACTCGTCTG
ACTCTGCGAAGGTGGCGCCGGAGCCCCCCCTGGTGGCGTCTAGGTGTTCGGCGTGCGTGT
CGCACGGGGCGGTGTCCGTGATCGGGCGCCGGCGGGAGATGGAGGACGCGGTGGCCGTCG
CCGCGCCGTTCCTGGCCGAGACGGCGGCGGTGGAGGGGAGCGGCGACGTGGAGTACGGGG
CAGGGGACGAGGGCTTCTTCGCGGTGTACGACGGGCACGGCGGGTCGCGCGTGGCGGAGG
CGTGCCGGCTGCGGATGCACCTGGTGCTCGCGGAGGAGGTGCGGCTTCGTCGTCTGCAGC
CCGGGGGCGGAGGGCAGGGTCGGGCCGAGGACGACGAGGACGGCGCGCGGTGGAAGGAGG
CCATGACGGCCTGCTTCGCCCGGGTGGACGGCGAGGTCGGCGTCGACGACGGGACCGACG
CCGGCGAGCAGACGGTGGGCTCCACCGCCGTCGTGGCCGTCGTGGGCCCGCGCCGCATCG
TCGTCGCGAACTGCGGCGACTCCCGCGCCGTGCTCTCCCGCGGCGGCGTCCCCGTGCCAC
TCTCCTCCGACCACAAGCCAGACCGACCTGACGAAATGGAAAGAGTAGAAGCAGCTGGTG
GCAAGGTCATTAACTGGAATGGATACCGTATCCTGGGAGTGCTCGCAACTTCGAGGTCAA
TCGGAGACTATTACCTGAAACCATATGTGATAGCGGAACCAGAAGTTACCGTCATGGACC
GGACGGACAAAGACGAGTTCCTCATACTGGCAAGCGACGGCCTGTGGGATGTGGTGTCCA
ATGACGTTGTCTGCAAGATCGCGAGAAATTGCCTAAGTGGGCGCGCGGCCTCCAAGTACC
CGGAGTCCGTCTCCGGGAGCACGGCGGCCGACGCCGCCGCGCTGCTGGTGGAGCTCGCCA
TCGCACGCGGCAGCAAGGACAACATCAGCGTCGTCGTGGTCGAGTTGCGGCGGCTGAAGA
GTAGGGCAGCGGCGGTGATCAAAGAGAACCGCACCAGGTAGCACTAGTGATAATATAGGA
GTGGCCGGCTGGACGGGGATGTCACATTATTCGAGCATGGCCCCAGTGAGAGAGAGGAAG
AGAGAATTTGCGGCTGAGTTCGATGGGATGCTTGTAGTTAGAGAGGGCTCAGGGACGTTG
TGGCCGTGCTGCCGTTGAGTTGAGTGTCCTATTTGTAGCCGTGCTGCCGTTGTATTGCGA
TGCGTTGGTTCTTTAGTTCTTCTATATATGATGACTGACGTTCGGGGCGAAGCGGCAAGA
AGCATAAGCTGCTTTCGTCAGTTCTGATTTGAAAAAAAAAAAAAAAAAAAAAAAAAAAAA
AAGTACTCTGCGTTGATACCACTGCTT
>m64291e_240304_121812/121701850/ccs
AAGCAGTGGTATCAACGCAGAGTACTTTTTTTTTTTTTTTTTTTTTTTTTTTTTTTGGAA
AAACCCAATTATCAAATCAGAACTGACGAAAGCAGCTTATGCTTCTTGCCGCTTCGCCCC
GAACGTCAGTCATCATATATAGAAGAACTAAAGAACCAACGCATCGCAATACAACGGCAG
CACGGCTACAAATAGGACACTCAACTCAACGGCAGCACGGCCACAACGTCCCTGAGCCCT
CTCTAACTACAAGCATCCCATCGAACTCAGCCGCAAATTCTCTCTTCCTCTCTCTCACTG
GGGCCATGCTCGAATAATGTGACATCCCCGTCCAGCCGGCCACTCCTATATTATCACTAG
TGCTACCTGGTGCGGTTCTCTTTGATCACCGCCGCTGCCCTACTCTTCAGCCGCCGCAAC
TCGACCACGACGACGCTGATGTTGTCCTTGCTGCCGCGTGCGATGGCGAGCTCCACCAGC
AGCGCGGCGGCGTCGGCCGCCGTGCTCCCGGAGACGGACTCCGGGTACTTGGAGGCCGCG
CGCCCACTTAGGCAATTTCTCGCGATCTTGCAGACAACGTCATTGGACACCACATCCCAC
AGGCCGTCGCTTGCCAGTATGAGGAACTCGTCTTTGTCCGTCCGGTCCATGACGGTAACT
TCTGGTTCCGCTATCACATATGGTTTCAGGTAATAGTCTCCGATTGACCTCGAAGTTGCG
AGCACTCCCAGGATACGGTATCCATTCCAGTTAATGACCTTGCCACCAGCTGCTTCTACT
CTTTCCATTTCGTCAGGTCGGTCTGGCTGTGTACCGTCAAAACAACAGAAAGACATCAAC
GTTCCCACACACTACTGTCCTACAAAGTTGCAATTACAGAAGAAGCGAAATTGCTCAAAA
GGAAGTTATCCCAGCAAAGAGAAATTCCCTAATGTCTTGCATGGACAAGCAATAGACACG
ACTAACATACAGAACCACCAGCTTGCAGTGCAAAATGCTGGATATGATGCTTTTGTATAA
AGTTGCTACCGCGGAAAGAGCGCGTTGGACGAAAGTCAGCCGGATAACTAAAGGCAGAAT
GACACATCTACTATCTGCATCTGAGGTTTTGAAAACAAGATGTTCTAGTTGCGGTAGCCA
TATCAAGTGCGACAGGAGACTTCCGCAGTTCCGCTCTTCAAGTATTATTGCCAGAGTACC
AAACAAGACAAATTGTCTATCACCAACCTTAAGCAGTTGAGTAGCATTGCATTGTGCTAG
TACCTTACCACCGTTTAGATACAAATCTAAATAAACTGATCAAGCGGCTACATATTTGTG
TTTTTGTTGAGCAAGATCAGGCTTCACAAGCTCTGCTTAGGAAAAATATCCCTATCGTTT
TGAAGCAGCACCTTGAATCAACTATTTTCGTTTATGAACAGATGCCAAATTGTGCACAAT
CTCTGCATCCTGCATCATTACAGTAAAACCCTTGCGCATCGTGCTGGTCCCCACAATGAC
TACGAAAACACATAGCTGACTAATGGCAATGCTTAAAGCAGCAGTCTGGCAACACTTTCA
TAGACGACCAGCATACTTGATATGACTTGACAGACCCGCATCTAAAGCAAATTTTTTTCT
CAATCTTAATAGTGCCCATAGTACGTCACTTGCCAAGACACCCACCACAACTTTAGTGAG
CATTTCGCTCTCCATTACTGTGTGGACTAACTAACTGCCCGTGTGTTGCAACAAGGGCAT
ACATATTCTAGTTGTTCAACACCAATCGTGTCCGACATAAATCTCATACCCATCGCATTC
TAGATTTTGGTAAGATTTGATTTGATTTGAGTATGGGTAAGGGAAGGCAAGGAAAATTTT
GATTTAGTTGATGTTTTGGCAAGGTTTTTCTTTTATTTGGGGGGTGGGGGGGAGGGGGAG
TTGGACGTACCTACGTACAATCTCCAACACCCCTTTGAGGTAAGTACTACTCCCTCCGTC
CCACAATATAAGAGCGTTTTTGACACTAGTGTAGTGTCAAAAATGCTTTTATATTATGGG
ACGGAGGGAGTAGCATATAATAAGCTAGGCACACATTGTATCACAACCTTCTGAGATGTT
TAACCCAATACCATGTACACGGCACTTGCAGAGCATGCTATCGCACCAAATAATTTCGAA
AGGAAAGACCATTAGGCTTAAGCATTAATCTTTAGCACCACTCTGCGTCGGAACAGATGG
ATGGATGGGATCTGGCAATGGTTTAGACATCGAGAACCCTAAGTGTGTCTATGGAGGCCA
ACTCGGTCCTACCTATTACACTCTACGGAAATGCTAAGCACGCGACTGGTAAATGGGCTT
GACAAATATCTTGACTTTGAGTTACAAGTGAGAAGTTAGCTATTGCATGTTGTTTCAGCC
ATGTTGAGTGGAAATATTGCCAGAAATACAGTGCTAAGCTAGTTGCCTTCTCCCCAGTTT
AGCCAATCGATGGTCGTCTGAGCTGCCATCCTACTGCACACGCAGCACATCATCTGAAAA
TAGCTTGAAACTGAATAGAGGAAGCCACCAGATCAAGCCGCTGTCTCTCACACATTATTA
CTGCCTCCGTCTCTAAATATAGGTCTTCTTACAGATTTTAATATGTACTACATGTTTTGC
TCCTATGTAGTCCATATTGAAATCTAAAAAAACTCATATTTAGGAACCGCGGGGGAGGGG
GGCATTTTTTTAATTATGTACGTACTTTTCTAAAGTAGAGCTACCGACCTAAATCATCAT
AAGTTCATAACTTAATTTCCATTCAGGAGCTACTTACCACACATACAGTGTGTTCTCCCA
CGCATGCGTGGAGGTGTATACTCCCAACCAAACCATACAGACGTACAGCCAGAGGATCAA
AGAGCGGCCGCCAAACCGACTTTGCACCAACCAAATTCAATCGACACACATTTAGCAACC
AGGCAGAGAAGGTGCCTTAGCCCAACAGAGAAACCTCATCTACGTATAGTGCTGACGCCT
TTTCGGCACGATTAGCACCCACAACCTACTAGATATCACCGGAGTGTTTCCCTCAACGAC
CCGACCAGGGAGCTGGGGTCAGAGAGTTCCGGCGAACTCATGCGTTTTGCACATGACACA
GGGTGACGCAGTCTACTAGTCCCACACGGCCGCCCGACCCAACCACGCGACCGCCGGCAA
ATAATGAGCGTTTGCAAATAAAAACTTCTACTCCCTCCGTTACAAAATAGATGACCTAAC
TGTTGAGTCTATATGTTGTGCATATTTATGTATTGGGCCCATCTCCTAGTTGCCTTGTAT
ATTTGAGGTCGTGGCCTACTCGTGTACATCATATCTCCTAGTTGCCTTGTATATTTGAGG
TCGTGGCCTACTCATGTACATCATATATAGGTGCGTTTGCACCTGAGGAATATAACATGT
AATTCCCACATCACACACCAACTTTGTAATAAAATTAGTCATCTATTTTAAAATGGAGGG
AGTAATTTGGACTCCAACCCATCATCGCGCATGGAACAGACCAAACGTCCCCGTTTGGAC
ACGCCCGCGCGCAAAAGCAGGGGCTGGAGCGGCGGAGGCGACACCTGTAGCCCGGGGCCG
GAACGGAAACAGATCTCGCGGAAAAGATGGCGTGAACCAGCGATTTATCTGACCCTGTTA
ATTTGAACGGACGGATGCGTGGCAGCGTCGTGTCGTGTACCTTGTGGTCGGAGGAGAGTG
GCACGGGGACGCCGCCGCGGGAGAGCACGGCGCGGGAGTCGCCGCAGTTCGCGACGACGA
TGCGGCGCGGGCCCACGACGGCCACGACGGCGGTGGAGCCCACCGTCTGCTCGCCGGCGT
CGGTCCCGTCGTCGACGCCGACCTCGCCGTCCACCCGGGCGAAGCAGGCCGTCATGGCCT
CCTTCCACCGCGCGCCGTCCTCGTCGTCCTCGGCCCGACCCTGCCCTCCGCCCCCGGGCT
GCAGACGACGAAGCCGCACCTCCTCCGCGAGCACCAGGTGCATCCGCAGCCGGCACGCCT
CCGCCACGCGCGACCCGCCGTGCCCGTCGTACACCGCGAAGAAGCCCTCGTCCCCTGCCC
CGTACTCCACGTCGCCGCTCCCCTCCACCGCCGCCGTCTCGGCCAGGAACGGCGCGGCGA
CGGCCACCGCGTCCTCCATCTCCCGCCGGCGCCCGATCACGGACACCGCCCCGTGCGACA
CGCACGCCGAACACCTAGACGCCACCAGGGGGGGCTCCGGCGCCACCTTCGCAGAGTCAG
ACGAGTCCGAGGAGCTGTCCAGCGCCGGCCGCACCCGCTTCGCACCCTCGTCCTCCGCGG
CCGCAGACGCCGTGCGTCCCAGCCGCCGGAGCTCCAGCCGGCGCCGTCGCGACGAACGGG
CCACGGTCATCAGCTTCTTGTCGGCGGCGAGGAGCTCCCGTGCATGATCTCGCTTGCTCG
TCTCGCTGCTCATTTCCCTCGCCGGAGAGAACCCCCAACCCTGCGACTTCATTGC
>m64291e_240304_121812/150733008/ccs
GCAATGAAGTCGCAGGGTTGGGGGTTCTCTCCGGCGAGGGAAATGAGCAGCGAGACGAGC
AAGCGAGATCATGCACGGGAGCTCCTCGCCGCCGACAAGAAGCTGATGACCGTGGCCCGT
TCGTCGCGACGGCGCCGGCTGGAGCTCCGGCGGCTGGGACGCACGGCGTCTGCGGCCGCG
GAGGACGAGGGAGTAGTACTTACCTCAAAGGGGTGTTGGAGATTGTACGTAGGTACGTCC
AACTCCCCCTCCCCCCACCCCCCAAATAAAAGAAAAACCTTGCCAAAACATCAACTAAAT
CAAAATTTTCCTTGCCTTCCCTTACCCATACTCAAATCAAATCAAATCTTACCAAAATCT
AGAATGCGATGGGTATGAGATTTATGTCGGACACGATTGGTGTTGAACAACTAGAATATG
TATGCCCTTGTTGCAACACACGGGCAGTTAGTTAGTCCACACAGTAATGGAGAGCGAAAT
GCTCACTAAAGTTGTGGTGGGTGTCTTGGCAAGTGACGTACTATGGGCACTATTAAGATT
GAGAAAAAAATTTGCTTTAGATGCGGGTCTGTCAAGTCATATCAAGTATGCTGGTCGTCT
ATGAAAGTGTTGCCAGACTGCTGCTTTAAGCATTGCCATTAGTCAGCTATGTGTTTTCGT
AGTCATTGTGGGGACCAGCACGATGCGCAAGGGTTTTACTGTAATGATGCAGGATGCAGA
GATTGTGCACAATTTGGCATCTGTTCATAAACGAAAATAGTTGATTCAAGGTGCTGCTTC
AAAACGATAGGGATATTTTTCCTAAGCAGAGCTTGTGAAGCCTGATCTTGCTCAACAAAA
ACACAAATATGTAGCCGCTTGATCAGTTTATTTAGATTTGTATCTAAACGGTGGTAAGGT
ACTAGCACAATGCAATGCTACTCAACTGCTTAAGGTTGGTGATAGACAATTTGTCTTGTT
TGGTACTCTGGCAATAATACTTGAAGAGCGGAACTGCGGAAGTCTCCTGTCGCACTTGAT
ATGGCTACCGCAACTAGAACATCTTGTTTTCAAAACCTCAGATGCAGATAGTAGATGTGT
CATTCTGCCTTTAGTTATCCGGCTGACTTTCGTCCAACGCGCTCTTTCCGCGGTAGCAAC
TTTATACAAAAGCATCATATCCAGCATTTTGCACTGCAAGCTGGTGGTTCTGTATGTTAG
TCGTGTCTATTGCTTGTCCATGCAAGACATTAGGAATTTCTCTTTGCTGGGATAACTTCC
TTTTGAGCAATTTCGCTTCTTCTGTAATTGCAACTTTGTAGGACAGTAGTGTGTGGGAAC
GTTGATGTCTTTCTGTTGTTTTGACGGTACACAGCCAGACCGACCTGACGAAATGGAAAG
AGTAGAAGCAGCTGGTGGCAAGGTCATTAACTGGAATGGATACCGTATCCTGGGAGTGCT
CGCAACTTCGAGGTCAATCGGAGACTATTACCTGAAACCATATGTGATAGCGGAACCAGA
AGTTACCGTCATGGACCGGACGGACAAAGACGAGTTCCTCATACTGGCAAGCGACGGCCT
GTGGGATGTGGTGTCCAATGACGTTGTCTGCAAGATCGCGAGAAATTGCCTAAGTGGGCG
CGCGGCCTCCAAGTACCCGGAGTCCGTCTCCGGGAGCACGGCGGCCGACGCCGCCGCGCT
GCTGGTGGAGCTCGCCATCGCACGCGGCAGCAAGGACAACATCAGCGTCGTCGTGGTCGA
GTTGCGGCGGCTGAAGAGTAGGGCAGCGGCGGTGATCAAAGAGAACCGCACCAGGTAGCA
CTAGTGATAATATAGGAGTGGCCGGCTGGACGGGGATGTCACATTATTCGAGCATGGCCC
CAGTGAGAGAGAGGAAGAGAGAATTTGCGGCTGAGTTCGATGGGATGCTTGTAGTTAGAG
AGGGCTCAGGGACGTTGTGGCCGTGCTGCCGTTGAGTTGAGTGTCCTATTTGTAGCCGTG
CTGCCGTTGTATTGCGATGCGTTGGTTCTTTAGTTCTTCTATATATGATGACTGACGTTC
GGGGCGAAGCGGCAAGAAGCATAAGCTGCTTTCGTCAGTTCTGATTTGACAAAAAAAAAA
AAAAAAAAAAAAAAAAGTACTCTGCGTTGATACCACTGCTT
>m64291e_240304_121812/36702276/ccs
GTGGTTCAGTTTCTAATTTTTTGTTGAGTTCAATTAACTGCAAAAACATCCTATATTTTG
TTGATACGGAGCATATTGTATATTTTTTGTATACATCAGAAACATTTTGCTATACACGTA
TAATTTTCAATTTGATCAGGCATCCAATAGAAGGTCTCTTGATCGGTTGCATAAAGAAAG
AAAGACAATGTGATCAGGCGTCGAAGGCCCAGGCAAACGTTGGGAGTTCTTCTTCCCCAA
TTCCTCTCCATCTTCCTCCGATTCTGTAGCCACCAAATTGCATCGAACCAGACTACCAGA
GAACCAAATTGAGTCATGGATCGACCGACAGTGCTAACACACTGGTCCTGCCACTCTTGC
CTCAACCCTCAATCATGAACTGCCTGGCATGAAGATCCAGGTGCAGTCATCTCACAAACT
ATTGGATCACCCAAGTTCATGGCAAACGTAATCCATGGACCACCTACAAGGCGTTACTCA
GACTCCAACCGCATGGAAAAACCCAATTATCAAATCAGAACTGACGAAAGCAGCTTATGC
TTCTTGCCGCTTCGCCCCGAACGTCAGTCATCATATATAGAAGAACTAAAGAACCAACGC
ATCGCAATACAACGGCAGCACGGCTACAAATAGGACACTCAACTCAACGGCAGCACGGCC
ACAACGTCCCTGAGCCCTCTCTAACTACAAGCATCCCATCGAACTCAGCCGCAAATTCTC
TCTTCCTCTCTCTCACTGGGCCATGCTCGAATAATGTGACATCCCCGTCCAGCCGGCCAC
TCCTATATTATCACTAGTGCTACCTGGTGCGGTTCTCTTTGATCACCGCCGCTGCCCTAC
TCTTCAGCCGCCGCAACTCGACCACGACGACGCTGATGTTGTCCTTGCTGCCGCGTGCGA
TGGCGAGCTCCACCAGCAGCGCGGCGGCGTCGGCCGCCGTGCTCCCGGAGACGGACTCCG
GGTACTTGGAGGCCGCGCGCCCACTTAGGCAATTTCTCGCGATCTTGCAGACAACGTCAT
TGGACACCACATCCCACAGGCCGTCGCTTGCCAGTATGAGGAACTCGTCTTTGTCCGTCC
GGTCCATGACGGTAACTTCTGGTTCCGCTATCACATATGGTTTCAGGTAATAGTCTCCGA
TTGACCTCGAAGTTGCGAGCACTCCCAGGATACGGTATCCATTCCAGTTAATGACCTTGC
CACCAGCTGCTTCTACTCTTTCCATTTCGTCAGGTCGGTCTGGCTGTGTACCGTCAAAAC
AACAGAAAGACATCAACGTTCCCACACACTACTGTCCTACAAAGTTGCAATTACAGAAGA
AGCGAAATTGCTCAAAAGGAAGTTATCCCAGCAAAGAGAAATTCCCTAATGTCTTGCATG
GACAAGCAATAGACACGACTAACATACAGAACCACCAGCTTGCAGTGCAAAATGCTGGAT
ATGATGCTTTTGTATAAAGTTGCTACCGCGGAAAGAGCGCGTTGGACGAAAGTCAGCCGG
ATAACTAAAGGCAGAATGACACATCTACTATCTGCATCTGAGGTTTTGAAAACAAGATGT
TCTAGTTGCGGTAGCCATATCAAGTGCGACAGGAGACTTCCGCAGTTCCGCTCTTCAAGT
ATTATTGCCAGAGTACCAAACAAGACAAATTGTCTATCACCAACCTTAAGCAGTTGAGTA
GCATTGCATTGTGCTAGTACCTTACCACCGTTTAGATACAAATCTAAATAAACTGATCAA
GCGGCTACATATTTGTGTTTTTGTTGAGCAAGATCAGGCTTCACAAGCTCTGCTTAGGAA
AAATATCCCTATCGTTTTGAAGCAGCACCTTGAATCAACTATTTTCGTTTATGAACAGAT
GCCAAATTGTGCACAATCTCTGCATCCTGCATCATTACAGTAAAACCCTTGCGCATCGTG
CTGGTCCCCACAATGACTACGAAAACACATAGCTGACTAATGGCAATGCTTAAAGCAGCA
GTCTGGCAACACTTTCATAGACGACCAGCATACTTGATATGACTTGACAGACCCGCATCT
AAAGCAAATTTTTTTCTCAATCTTAATAGTGCCCATAGTACGTCACTTGCCAAGACACCC
ACCACAACTTTAGTGAGCATTTCGCTCTCCATTACTGTGTGGACTAACTAACTGCCCGTG
TGTGGCAAGCAAGTGCAGGTTGGACAT
>m64291e_240304_121812/112591638/ccs
GTCGCAGGGTTGGGGTTCTCTCCGGCGAGGGAAATGAGCAGCGAGACGAGCAAGCGAGAT
CATGCACGGGAGCTCCTCGCCGCCGACAAGAAGCTGATGACCGTGGCCCGTTCGTCGCGA
CGGCGCCGGCTGGAGCTCCGGCGGCTGGGGACGCACGGCGTCTGCGGCCGCGGAGGACGA
GGGTGCGAAGCGGGTGCGGCCGGCGCTGGACAGCTCCTCGGACTCGTCTGACTCTGCGAA
GGTGGCGCCGGAGCCCCCCCCTGGTGGCGTCTAGGTGTTCGGCGTGCGTGTCGCACGGGG
CGGTGTCCGTGATCGGGCGCCGGCGGGAGATGGAGGACGCGGTGGCCGTCGCCGCGCCGT
TCCTGGCCGAGACGGCGGCGGTGGAGGGGAGCGGCGACGTGGAGTACGGGGCAGGGGACG
AGGGCTTCTTCGCGGTGTACGACGGGCACGGCGGGTCGCGCGTGGCGGAGGCGTGCCGGC
TGCGGATGCACCTGGTGCTCGCGGAGGAGGTGCGGCTTCGTCGTCTGCAGCCCGGGGGCG
GAGGGCAGGGTCGGGCCGAGGGACGACGAGGACGGCGCGCGGTGGAAGGAGGGCCATGAC
GGCCTGCTTCGCCCGGGTGGACGGCGAGGTCGGCGTCGACGACGGGGACCGACGCCGGCG
AGCAGACGGTGGGCTCCACCGCCGTCGTGGCCGTCGTGGGCCCGCGCCGCATCGTCGTCG
CGAACTGCGGCGACTCCCGCGCCGTGCTCTCCCGCGGCGGCGTCCCCGTGCCACTCTCCT
CCGACCACAAGGTACACGACACGACGCTGCCACGCATCCGTCCGTTCAAATTAACAGGGT
CAGATAAATCGCTGGTTCACGCCATCTTTTCCGCGAGATCTGTTTTCCGTTCCGGCCCCG
GGCTACAGGTGTCGCCTCCGCCGCTCCAGCCCCTGCTTTTGCGCGCGGGCGTGTCCAAAC
GGGGGACGTTTGGTCTGTTTCCATGCGCGATGATGGGTTGGAGTCCAAATTACTCCCTCC
ATTTTAAAATAGATGACTAATTTTATTACAAAGTTGGTGTGTGATGTGGGAATTACATGT
TATATTCCTCAGGTGCAAAACGCACCTATATATGATGTACATGAGTAGGCCACGACCTCA
AATATACAAGGCAACTAGGAGATATGATGTACACGAGTAGGCCACGACCTCAAATATACA
AGGCAACTAGGAGATGGGCCCAATACATAAATATGCACAACATATAGACTCAACAGTTAG
GTCATCTATTTTTGTAACGGAGGGAGTAGAAGTTTTTTATTTGCAAACGCTCATTATTTT
GCCGGCGGTCGCGTGGTTGGGTCGGGCGGCCGTGTGGGACTAGTAGACTGCGTCACCCTG
TGTCATGTGCAAAAACGCATGAGTTTCGCCGGAACTCTCTGACCCCAGCTCCCTGGTCGG
GTCGTTGAGGGAAACACTCCGGTGATATCTAGTAGGTTGTGGGTGCTAATCGTGCCGAAA
AGGCGTCAGCACTATACGTAGATGAGGTTTCTCTGTTGGGCTAAGGCACCTTCTCTGCCT
GGTTTGCTAAATGTGTGTCGATTGAATTTGGTTGGTGCAAAGTCGGTTTGGCGGCCGCTC
TTTGATCCTCTGGCTGTACGTCTGTATGGTTTGGTTGGGAGTATACACCTCCACGCATGC
GTGGGAGAACACACTGTATGTGTGGTAAGTAGCTCCTGAATGGAAATTAAGTTATGAACT
TATGATGATTTAGGTCGGTAGCTCTACTTTAGAAAAAGTACGTACATAATTAAAAAAAAT
GCCCCCCTCCCCCGCGGTTCCTAAATATGAGTTTTTTTTAGATTTCAATATGGACTACAT
AGGAGCAAAAACATGTAGTACATATTAAAAATCTGTAAGAAGACCTATATTTAGAGACGG
AGGCAGTAATAATGTGTGAGAGACAGCGGCTTGATCTGGTGGCTTCCTCTATTCAGTTTT
CAAGCTATTTTCAGATGATGTGCTGCGTGTGCAGTAGGATGGCAGCTCAGACGACCATCG
ATTGGCTAAACTGGGGAGAAGGCAACTAGCTTAGCACTGTATTTCTGGCAATATTTCCAC
TCAACATGGCTGAAACAACATGCAATAGCTAACTTCTCACTTGTAACTCAAAGTCAAGAT
ATTTGTCAAGCCCATTTACCAGTCGCGTGCTTAGCATTTCCGTAGAGTGTAATAGGTAGG
ACCGAGTTGGCCTCCATAGACACACTTAGGGTTCTCGATGTCTAAACCATTGCCAGATCC
CATCCATCCATCTGTTCCGACGCAGAGTGGTGCTAAAGATTAATGCTTAAGCCTAATGGT
CTTTCCTTTCGAAATTATTTGGTGCGATAGCATGCTCTGCAAGTGCCGTGTACATGGTAT
TGGGTTTAAACATCTCAGAAGGTTGTGATACAATGTGTGCCTAGCTTATTATATGCTACT
CCCTCCGTCCCATAATATAAAAGCATTTTTTGACACTACACTAGTGTCAAAAAACGCTCT
TATATTGTGGGACGGAGGGAGTAGTACTTACCTCAAAGGGGTGTTGGAGATTGTACGTAG
GTACGTCCAACTCCCCCTCCCCCCACCCCCCAAAAAAAAAAAAAAAAAAAAAAAAAAAAA
AAAGTACTCTGCGTTGATACCACTGCTTA
>AeCom.PI551049.r1.3MG022460:366649308-366654487
CCCGCCGTCCACGTCCAGGCCCGCGAGATCCACGTCCGGATACGGCTCCCGCCCTCGCTGTC
ACGTATCGGGGGCCATCTACGGGCAATCGGACGGTCCTGGAGCGCTGCCTAAGCCTTTTTCTTCC
CGTGGCCGCGGGTATTAGAGGCGCCTCGCCGTCCCACGCCCCCGGTTCTTTTTGTTCTCTCC
GGCGAGGGAAATGAGCAGCGAGACGAGCAAGCGAGATCATGCACGggagctcctcgccgccgacaA
GAAGCTGATGACCGTGGCCCGTTCGTCGCGACGGCGCCGGCTGGAGCTCCGGCGGCTGGGACG
CACGGCGTCTGCGGCCGCGGAGGACGAGGGTGCGAAGCGGGTGCGGCCGGCGCTGGACAGCTCCTC
GGACTCGTCTGACTCTGCGAAGGTGGCGCCGGAGCCCCCCCTGGTGGCGTCTAGGTGTTCGG
CGTGCGTGTCGCACGGGGCGGTGTCCGTGATCGGGCGCCGGCGGGAGATGGAGGACGCGGTGG
CCGTCGCCGCGCCGTTCCTGGCCgagacggcggcggtggaggggagCGGCGACGTGGAGTACGGGG
CAGGGGACGAGGGCTTCTTCGCGGTGTACGACGGGCACGGCGGGTCGCGCGTGGCGGAGGCGTGC
CGGCTGCGGATGCACCTGGTGCTCGCGGAGGAGGTGCGGCTTCGTCGTCTGCAGCCCGGGGG
CGGAGGGCAGGGTCGGGCCGAGGACGACGAGGACGGCGCGCGGTGGAAGGAGGCCATGACG
GCCTGCTTCGCCCGGGTGGACGGCGAGGTCGGCGTCGACGACGGGACCGACGCCGGCGAGCAG
ACGGTGGGCTCCACCGCCGTCGTGGCCGTCGTGGGCCCGCGCCGCATCGTCGTCGCGAACTGC
GGCGACTCCCGCGCCGTGCTCTCCCGCGGCGGCGTCCCCGTGCCACTCTCCTCCGACCACAAGGT
ACACGACACGACGCTGCCACGCATCCGTCCGTTCAAATTAACAGGGTCAGATAAATCGCTGGTTCA
CGCCATCTTTTCCGCGAGATCTGTTTCCGTTCCGGCCCCGGGCTACAGGTGTcgcctccgccgctccagccc
CTGCTTTTGCGCGCGGGCGTGTCCAAACGGGGACGTTTGGTCTGTTCCATGCGCGATGATGGGTTGG
AGTCCaaattactccctccattttaaAATAGATGACTAATTTTATTACAAAGTTGGTGTGTGATGTGGGAATT
ACATGTTATATTCCTCAGGTGCAAACGCACCTATATATGATGTACATGAGTAGGCCACGACCTCA
AATATACAAGGCAACTAGGAGATATGATGTACACGAGTAGGCCACGACCTCAAATATACAAGGCAA
CTAGGAGATGGGCCCAATACATAAATATGCACAACATATAGACTCAACAGTTAGGTCATCTATTTtg
taacggagggagtagaagttTTTATTTGCAAACGCTCATTATTTGCCGGCGGTCGCGTGGTTGGGTCGGGCG
GCCGTGTGGGACTAGTAGACTGCGTCACCCTGTGTCATGTGCAAAACGCATGAGTTCGCCGGAACTCT
CTGACCCCAGCTCCCTGGTCGGGTCGTTGAGGGAAACACTCCGGTGATATCTAGTAGGTTGTGGGTGC
TAATCGTGCCGAAAAGGCGTCAGCACTATACGTAGATGAGGTTTCTCTGTTGGGCTAAGGCACCTTCT
CTGCCTGGTTGCTAAATGTGTGTCGATTGAATTTGGTTGGTGCAAAGTCGGTTTGGCGGCCGCTCTTT
GATCCTCTGGCTGTACGTCTGTATGGTTTGGTTGGGAGTATACACCTCCACGCATGCGTGGGAGAACA
CACTGTATGTGTGGTAAGTAGCTCCTGAATGGAAATTAAGTTATGAACTTATGATGATTTAGGTCGGTAG
CTCTACTTTAGAAAAGTACGTACATAATTAAAAAAATGCCCCCCTCCCCCGCGGTTCCTAAATATGA
GTTTTTTtagatttcaatatggactacataggAGCAAAACATGTAGTACATATTAAAATCTGTAAGAAGACCTAT
ATTTAGAGACGGAGGCAGTAATAATGTGTGAGAGACAGCGGCTTGATCTGGTGGCTTCCTCTATTCAGTT
TCAAGCTATTTTCAGATGATGTGCTGCGTGTGCAGTAGGATGGCAGCTCAGACGACCATCGATTGGCTA
AACTGGGGAGAAGGCAACTAGCTTAGCACTGTATTTCTGGCAATATTTCCACTCAACATGGCTGAAACAA
CATGCAATAGCTAACTTCTCACTTGTAACTCAAAGTCAAGATATTTGTCAAGCCCATTTACCAGTCGCG
TGCTTAGCATTTCCGTAGAGTGTAATAGGTAGGACCGAGTTGGCCTCCATAGACACACTTAGGGTTCT
CGATGTCTAAACCATTGCCAGATCCCATCCATCCATCTGTTCCGACGCAGAGTGGTGCTAAAGATTAA
TGCTTAAGCCTAATGGTCTTTCCTTTCGAAATTATTTGGTGCGATAGCATGCTCTGCAAGTGCCGTGTA
CATGGTATTGGGTTAAACATCTCAGAAGGTTGTGATACAATGTGTGCCTAGCTTATTatatgctactccctcc
gtcccataatataaaagcatttttgacactacactagtgtcaaaaacgctcttatattgtgggacggagggagtagtacttaCCTC
AAAGGGGTGTTGGAGATTGTACGTAGGTACGTCCaactccccctccccccaccccccaaataaaagaaaaaccTTGC
CAAAacatcaactaaatcaaaattttCCTTGCCTTCCCTtacccatactcaaatcaaatcaaatcttaCCAAAATCTAGA
ATGCGATGGGTATGAGATTTATGTCGGACACGATTGGTGTTGAACAACTAGAATATGTATGCCCTTG
TTGCAACACACGGGCAGTTAGTTAGTCCACACAGTAATGGAGAGCGAAATGCTCACTAAAGTTGTGGT
GGGTGTCTTGGCAAGTGACGTACTATGGGCACTATTAAGATTGAGAAAAAAATTTGCTTTAGATGCGGGT
CTGTCAAGTCATATCAAGTATGCTGGTCGTCTATGAAAGTGTTGCCAGACTGCTGCTTTAAGCATTGC
CATTAGTCAGCTATGTGTTTTCGTAGTCATTGTGGGGACCAGCACGATGCGCAAGGGTTTTACTGTAATGA
TGCAGGATGCAGAGATTGTGCACAATTTGGCATCTGTTCATAAACGAAAATAGTTGATTCAAGGTGCTGC
TTCAAAACGATAGGGATATTTTTCCTAAGCAGAGCTTGTGAAGCCTGATCTTGCTCAACAAAAACACAA
ATATGTAGCCGCTTGATCAGTTTATTTAGATTTGTATCTAAACGGTGGTAAGGTACTAGCACAATGCAATG
CTACTCAACTGCTTAAGGTTGGTGATAGACAATTTGTCTTGTTTGGTACTCTGGCAATAATACTTGAAGAG
CGGAACTGCGGAAGTCTCCTGTCGCACTTGATATGGCTACCGCAACTAGAACATCTTGTTTTCAAAACCTC
AGATGCAGATAGTAGATGTGTCATTCTGCCTTTAGTTATCCGGCTGACTTTCGTCCAACGCGCTCTTTCCGC
GGTAGCAACTTTATACAAAAGCATCATATCCAGCATTTTGCACTGCAAGCTGGTGGTTCTGTATGTTAGTC
GTGTCTATTGCTTGTCCATGCAAGACATTAGGGAATTTCTCTTTGCTGGGATAACTTCCTTTTGAGCAATTT
CGCTTCTTCTGTAATTGCAACTTTGTAGGACAGTAGTGTGTGGGAACGTTGATGTCTTTCTGTTGTTTTGACG
GTACACAGCCAGACCGACCTGACGAAATGGAAAGAGTAGAAGCAGCTGGTGGCAAGGTCATTAACTGG
AATGGATACCGTATCCTGGGAGTGCTCGCAACTTCGAGGTCAATCGGTACGATGCTGTACCGTCTTGATCT
GTACATTTCTTGTCGGCAGACATATACGCACAAGTTAAACATTTCTAGCTGAGATTGGCAGTGCTATAGTT
GTTTTGAAAATATTAACATTGGTAGTAGCTTTGGTAAGAAAACTGCCAGTAGCCTAGTTACAACTGTACAA
GGATTATGCATAGATTTATATACACCTCACAAATTATGTGCCGTTCTGAATTCCTTATGGTTGCCCATCTCAG
GAGACTATTACCTGAAACCATATGTGATAGCGGAACCAGAAGTTACCGTCATGGACCGGACGGACAAAG
ACGAGTTCCTCATACTGGCAAGCGACGGCCTGTGGGATGTGGTGTCCAATGACGTTGTCTGCAAGATCGCG
AGAAATTGCCTAAGTGGGCGCGCGGCCTCCAAGTACCCGGAGTCCGTCTCCGGGAGCACGGCGGCCGACG
CCGCCGCGCTGCTGGTGGAGCTCGCCATCGCACGCGGCAGCAAGGACAACATCAGCGTCGTCGTGGTCGA
GTTGCGGCGGCTGAAGAGTAGGGCAGCGGCGGTGATCAAAGAGAACCGCACCAGGTAGCACTAGTGATA
ATATAGGAGTGGCCGGCTGGACGGGGATGTCACATTATTCGAGCATGGCCCCagtgagagagaggaagagaga
atTTGCGGCTGAGTTCGATGGGATGCTTGTAGTTAGAGAGGGCTCAGGGACGTTGTGGCCGTGCTGCCGTTG
AGTTGAGTGTCCTATTTGTAGCCGTGCTGCCGTTGTATTGCGATGCGTTGGTTCTTTAGTTCTTCTATATATGA
TGACTGACGTTCGGGGCGAAGCGGCAAGAAGCATAAGCTGCTTTCGTCAGTTCTGATTTGATAATTGGGTTT
TTCCATGCGGTTGGAGTCTGAGTAACGCCTTGTAGGTGGTCCATGGATTACGTTTGCCATGAACTTGGGTGAT
CCAATAGTTTGTGAGATGACTGCACCTGGATCTTCATGCCAGGCAGTTCATGATTGAGGGTTGAGGCAAGAGT
GGCAGGACCAGTGTGTTAGCACTGTCGGTCGATCCATGACTCAATTTGGTTCTCTGGTAGTCTGGTTCGATGCA
ATTTGGTGGCTACAGAATCGGAGGAAGATGGAGAGGAATTGGGGAAGAAGAACTCCCAACGTTTGCCTGGGC
CTTCGACGCCTGATCACATTGTCTTTCTTTCTTTATGCAACCGATCAAGAGACCTT

## Sheet: Table S6
Table S6. Two-way ANOVA analysis results for the comparison of germination rates between WT and OE lines of wheat.
Tests of Between-Subjects Effects							one-way ANOVA results: 0 µM ABA				one-way ANOVA results: 10 µM ABA				one-way ANOVA results: 20 µM ABA
two-way ANOVA results for the germination rates after 2 days between WT and OE lines							WT or OE lines	WT or OE lines	post-hoc P values		WT or OE lines	WT or OE lines	post-hoc P values		WT or OE lines	WT or OE lines	post-hoc P values
Source	df	Mean Square	F	Sig.			WT	OE9	0.008		WT	OE9	0.003		WT	OE9	0.012
Corrected Model	17	386.898	15.828	<0.01				OE24	0.193			OE24	0.037			OE24	0.128
Intercept	1	27834.7	1138.69	<0.01				OE33	0.138			OE33	0.007			OE33	0.041
ABA * Lines	10	19.363	0.792	0.636				OE2	0.067			OE2	0.037			OE2	0.128
ABA	2	2836.07	116.021	<0.01				OE7	0.056			OE7	0.001			OE7	0.007
Lines	5	142.296	5.821	<0.01			OE9	WT	0.008		OE9	WT	0.003		OE9	WT	0.012
Error	36	24.444						OE24	0.097			OE24	0.169			OE24	0.215
Total	54							OE33	0.138			OE33	0.569			OE33	0.525
Corrected Total	53							OE2	0.266			OE2	0.169			OE2	0.215
								OE7	0.31			OE7	0.775			OE7	0.749
							OE24	WT	0.193		OE24	WT	0.037		OE24	WT	0.128
								OE9	0.097			OE9	0.169			OE9	0.215
								OE33	0.836			OE33	0.397			OE33	0.525
								OE2	0.537			OE2	1			OE2	1
								OE7	0.472			OE7	0.104			OE7	0.128
							OE33	WT	0.138		OE33	WT	0.007		OE33	WT	0.041
								OE9	0.138			OE9	0.569			OE9	0.525
								OE24	0.836			OE24	0.397			OE24	0.525
								OE2	0.679			OE2	0.397			OE2	0.525
								OE7	0.606			OE7	0.397			OE7	0.345
							OE2	WT	0.067		OE2	WT	0.037		OE2	WT	0.128
								OE9	0.266			OE9	0.169			OE9	0.215
								OE24	0.537			OE24	1			OE24	1
								OE33	0.679			OE33	0.397			OE33	0.525
								OE7	0.917			OE7	0.104			OE7	0.128
							OE7	WT	0.056		OE7	WT	0.001		OE7	WT	0.007
								OE9	0.31			OE9	0.775			OE9	0.749
								OE24	0.472			OE24	0.104			OE24	0.128
								OE33	0.606			OE33	0.397			OE33	0.345
								OE2	0.917			OE2	0.104			OE2	0.128
Tests of Between-Subjects Effects							one-way ANOVA results: 0 µM ABA				one-way ANOVA results: 10 µM ABA				one-way ANOVA results: 20 µM ABA
two-way ANOVA results for the germination rates after 4 days between WT and OE lines							WT or OE lines	WT or OE lines	post-hoc P values		WT or OE lines	WT or OE lines	post-hoc P values		WT or OE lines	WT or OE lines	post-hoc P values
Source	df	Mean Square	F	Sig.			WT	OE9	0.001		WT	OE9	0.006		WT	OE9	0.018
Corrected Model	17	421.529	22.672	<0.01				OE24	0.005			OE24	0.014			OE24	0.003
Intercept	1	98816.7	5314.84	<0.01				OE33	<0.01			OE33	0.002			OE33	0.013
ABA * Lines	10	13.2	0.71	0.709				OE2	0.017			OE2	0.006			OE2	0.037
ABA	2	2922.89	157.207	<0.01				OE7	0.004			OE7	0.002			OE7	0.003
Lines	5	237.644	12.782	<0.01			OE9	WT	0.001		OE9	WT	0.006		OE9	WT	0.018
Error	36	18.593						OE24	0.406			OE24	0.688			OE24	0.349
Total	54							OE33	0.615			OE33	0.549			OE33	0.849
Corrected Total	53							OE2	0.147			OE2	1			OE2	0.704
								OE7	0.504			OE7	0.549			OE7	0.349
							OE24	WT	0.005		OE24	WT	0.014		OE24	WT	0.003
								OE9	0.406			OE9	0.688			OE9	0.349
								OE33	0.193			OE33	0.324			OE33	0.451
								OE2	0.504			OE2	0.688			OE2	0.198
								OE7	0.866			OE7	0.324			OE7	1
							OE33	WT	<0.01		OE33	WT	0.002		OE33	WT	0.013
								OE9	0.615			OE9	0.549			OE9	0.849
								OE24	0.193			OE24	0.324			OE24	0.451
								OE2	0.061			OE2	0.549			OE2	0.57
								OE7	0.251			OE7	1			OE7	0.451
							OE2	WT	0.017		OE2	WT	0.006		OE2	WT	0.037
								OE9	0.147			OE9	1			OE9	0.704
								OE24	0.504			OE24	0.688			OE24	0.198
								OE33	0.061			OE33	0.549			OE33	0.57
								OE7	0.406			OE7	0.549			OE7	0.198
							OE7	WT	0.004		OE7	WT	0.002		OE7	WT	0.003
								OE9	0.504			OE9	0.549			OE9	0.349
								OE24	0.866			OE24	0.324			OE24	1
								OE33	0.251			OE33	1			OE33	0.451
								OE2	0.406			OE2	0.549			OE2	0.198

## Sheet: Table S7
Table S7. Two-way ANOVA analysis results for the comparison of shoot and root lengths between WT and OE lines of wheat.
Tests of Between-Subjects Effects							one-way ANOVA results: 0 µM ABA				one-way ANOVA results: 2 µM ABA				one-way ANOVA results: 3 µM ABA
two-way ANOVA results for the shoot length between WT and OE lines							WT or OE lines	WT or OE lines	post-hoc P values		WT or OE lines	WT or OE lines	post-hoc P values		WT or OE lines	WT or OE lines	post-hoc P values
Source	df	Mean Square	F	Sig.			WT	OE24	0.739		WT	OE24	<0.01		WT	OE24	<0.01
Corrected Model	14	662.679	897.945	<0.01				OE33	0.868			OE33	<0.01			OE33	<0.01
Intercept	1	9109.33	12343.4	<0.01				OE2	0.555			OE2	<0.01			OE2	0.368
ABA * Lines	8	7.395	10.02	<0.01				OE7	0.407			OE7	<0.01			OE7	0.057
ABA	2	4587.2	6215.76	<0.01			OE24	WT	0.739		OE24	WT	<0.01		OE24	WT	<0.01
Lines	4	10.987	14.888	<0.01				OE33	0.868			OE33	<0.01			OE33	0.009
Error	165	0.738						OE2	0.796			OE2	<0.01			OE2	<0.01
Total	180							OE7	0.247			OE7	0.023			OE7	<0.01
Corrected Total	179						OE33	WT	0.868		OE33	WT	<0.01		OE33	WT	<0.01
								OE24	0.868			OE24	<0.01			OE24	0.009
								OE2	0.671			OE2	0.728			OE2	<0.01
								OE7	0.32			OE7	0.138			OE7	<0.01
							OE2	WT	0.555		OE2	WT	<0.01		OE2	WT	0.368
								OE24	0.796			OE24	<0.01			OE24	<0.01
								OE33	0.671			OE33	0.728			OE33	<0.01
								OE7	0.158			OE7	0.069			OE7	0.304
							OE7	WT	0.407		OE7	WT	<0.01		OE7	WT	0.057
								OE24	0.247			OE24	0.023			OE24	<0.01
								OE33	0.32			OE33	0.138			OE33	<0.01
								OE2	0.158			OE2	0.069			OE2	0.304
Tests of Between-Subjects Effects							one-way ANOVA results: 0 µM ABA				one-way ANOVA results: 2 µM ABA				one-way ANOVA results: 3 µM ABA
two-way ANOVA results for the root length between WT and OE lines							WT or OE lines	WT or OE lines	post-hoc P values		WT or OE lines	WT or OE lines	post-hoc P values		WT or OE lines	WT or OE lines	post-hoc P values
Source	df	Mean Square	F	Sig.			WT	OE24	0.231		WT	OE24	<0.01		WT	OE24	<0.01
Corrected Model	14	192.957	683.989	<0.01				OE33	0.287			OE33	<0.01			OE33	<0.01
Intercept	1	3644.1	12917.5	<0.01				OE2	<0.01			OE2	<0.01			OE2	0.406
ABA * Lines	8	4.452	15.781	<0.01				OE7	<0.01			OE7	<0.01			OE7	0.868
ABA	2	1317.95	4671.83	<0.01			OE24	WT	0.231		OE24	WT	<0.01		OE24	WT	<0.01
Lines	4	7.471	26.483	<0.01				OE33	0.894			OE33	0.427			OE33	0.1
Error	165	0.282						OE2	<0.01			OE2	0.18			OE2	<0.01
Total	180							OE7	<0.01			OE7	0.917			OE7	<0.01
Corrected Total	179						OE33	WT	0.287		OE33	WT	<0.01		OE33	WT	<0.01
								OE24	0.894			OE24	0.427			OE24	0.1
								OE2	<0.01			OE2	0.58			OE2	<0.01
								OE7	<0.01			OE7	0.369			OE7	<0.01
							OE2	WT	<0.01		OE2	WT	<0.01		OE2	WT	0.406
								OE24	<0.01			OE24	0.18			OE24	<0.01
								OE33	<0.01			OE33	0.58			OE33	<0.01
								OE7	0.154			OE7	0.149			OE7	0.506
							OE7	WT	<0.01		OE7	WT	<0.01		OE7	WT	0.868
								OE24	<0.01			OE24	0.917			OE24	<0.01
								OE33	<0.01			OE33	0.369			OE33	<0.01
								OE2	0.154			OE2	0.149			OE2	0.506
